# Supplementary material for: Protein–lipid charge interactions control the folding of outer membrane proteins into asymmetric membranes
Source: Nat Chem. 2023 Sep 14;15(12):1754–64. doi: 10.1038/s41557-023-01319-6 (PMC10695831; doi:10.1038/s41557-023-01319-6)
Supplement: Supplementary file 2 — Statistical P values for all pairwise difference comparisons of kinetic data. P values were determined using permutation testing and the number of permutations above the threshold is indicated (Methods). Data are organized by the figure the data were presented in. Data are provided as an Excel file. [file 41557_2023_1319_MOESM2_ESM.xlsx]

## Sheet: legend
Supplementary Table 11: Statistical P-values for all pairwise difference comparisons of kinetic data. P-values were determined using permutation testing and the number of permutations above the threshold is indicated (Methods), Data are organised by the figure the data was presented in. Data are provided as an Excel file.

## Sheet: figure2
dataset 1		dataset 2		p-value	n
Protein	Lipid	Protein	Lipid
OmpA-WT	s-DMPC:PG 90:10	OmpA-WT	~10% a-DMPG/PC	0.0119048	(n=1/84)
OmpA-WT	s-DMPC:PG 80:20	OmpA-WT	~20% a-DMPG/PC	0.0285714	(n=1/35)
OmpA-WT	s-DMPC:PG 70:30	OmpA-WT	~30% a-DMPG/PC	0.0285714	(n=1/35)
OmpA-WT	s-DMPC:PG 60:40	OmpA-WT	~40% a-DMPG/PC	0.166667	(n=1/6)
OmpA-WT	s-DMPC:PG 10:90	OmpA-WT	~10% a-DMPC/PG	0.05	(n=1/20)
OmpA-WT	s-DMPC:PG 20:80	OmpA-WT	~20% a-DMPC/PG	0.0285714	(n=1/35)
OmpA-WT	s-DMPC:PG 30:70	OmpA-WT	~30% a-DMPC/PG	0.05	(n=1/20)
OmpA-WT	DMPG	OmpA-WT	20:80 s-DMPC:PG	0.0285714	(n=1/35)
OmpA-WT	DMPG	OmpA-WT	~20% a-DMPC/PG	0.0145714	(n=1/70)
OmpA-WT	20:80 s-DMPC:PG	OmpA-WT	~20% a-DMPC/PG	0.0285714	(n=1/35)
OmpA-WT	DMPC	OmpA-WT	90:10 s-DMPC:PG	0.0178571	(n=1/56)
OmpA-WT	DMPC	OmpA-WT	~10% a-DMPG/PC	0.00793651	(n=1/126)
OmpA-WT	90:10 s-DMPC:PG	OmpA-WT	~10% a-DMPG/PC	0.0119048	(n=1/84)
BamA	DMPC	BamA	90:10 s-DMPC:PG	0.514286	(n=36/70)
BamA	DMPC	BamA	~10% a-DMPG/PC	0.0285714	(n=1/35)
BamA	90:10 s-DMPC:PG	BamA	~10% a-DMPG/PC	0.0285714	(n=1/35)
BamA	DMPG	BamA	20:80 s-DMPC:PG	0.1	(n=2/20)
BamA	DMPG	BamA	~20% a-DMPC/PG	0.0285714	(n=1/35)
BamA	20:80 s-DMPC:PG	BamA	~20% a-DMPC/PG	0.0285714	(n=1/35)

## Sheet: figure3
dataset 1		dataset 2		p-value	n
Protein	Lipid	Protein	Lipid
OmpA-WT	s-DMPG:PE 80:20	OmpA-WT	~20% a-DMPE/PG	0.0285714	(n=1/35)
OmpA-WT	s-DMPC:PS 80:20	OmpA-WT	~20% a-DMPS/PC	0.0285714	(n=1/35)

## Sheet: figure4_bylipid
dataset 1		dataset 2		p-value	n
Protein	Lipid	Protein	Lipid
OmpA-WT	DMPC	OmpA-NN	DMPC	0.00793651	(n=1/126)
OmpA-WT	DMPC	OmpA-NC	DMPC	0.0178571	(n=1/56)
OmpA-WT	DMPC	OmpA-NP	DMPC	0.0178571	(n=1/56)
OmpA-WT	DMPC	OmpA-M3	DMPC	0.00793651	(n=1/126)
OmpA-NN	DMPC	OmpA-NC	DMPC	0.457143	(n=16/35)
OmpA-NN	DMPC	OmpA-NP	DMPC	0.0285714	(n=1/35)
OmpA-NN	DMPC	OmpA-M3	DMPC	0.0285714	(n=2/70)
OmpA-NC	DMPC	OmpA-NP	DMPC	0.05	(n=1/20)
OmpA-NC	DMPC	OmpA-M3	DMPC	0.0285714	(n=1/35)
OmpA-NP	DMPC	OmpA-M3	DMPC	0.0285714	(n=1/35)
OmpA-WT	DMPG	OmpA-NC	DMPG	0.0178571	(n=1/56)
OmpA-WT	DMPG	OmpA-NN	DMPG	1	(n=126/126)
OmpA-WT	DMPG	OmpA-NP	DMPG	0.00793651	(n=1/126)
OmpA-WT	DMPG	OmpA-M3	DMPG	0.0178571	(n=1/56)
OmpA-NC	DMPG	OmpA-NN	DMPG	0.0285714	(n=1/35)
OmpA-NC	DMPG	OmpA-NP	DMPG	0.0285714	(n=1/35)
OmpA-NC	DMPG	OmpA-M3	DMPG	0.05	(n=1/20)
OmpA-NN	DMPG	OmpA-NP	DMPG	0.0142857	(n=1/70)
OmpA-NN	DMPG	OmpA-M3	DMPG	0.0285714	(n=1/35)
OmpA-NP	DMPG	OmpA-M3	DMPG	0.0857143	(n=3/35)
OmpA-WT	~10% a-DMPG/PC	OmpA-NN	~10% a-DMPG/PC	0.0285714	(n=1/35)
OmpA-WT	~10% a-DMPG/PC	OmpA-NC	~10% a-DMPG/PC	0.0142857	(n=1/70)
OmpA-WT	~10% a-DMPG/PC	OmpA-NP	~10% a-DMPG/PC	0.0142857	(n=1/70)
OmpA-WT	~10% a-DMPG/PC	OmpA-M3	~10% a-DMPG/PC	0.0142857	(n=1/70)
OmpA-NN	~10% a-DMPG/PC	OmpA-NC	~10% a-DMPG/PC	0.0285714	(n=1/35)
OmpA-NN	~10% a-DMPG/PC	OmpA-NP	~10% a-DMPG/PC	0.0285714	(n=1/35)
OmpA-NN	~10% a-DMPG/PC	OmpA-M3	~10% a-DMPG/PC	0.0285714	(n=1/35)
OmpA-NC	~10% a-DMPG/PC	OmpA-NP	~10% a-DMPG/PC	0.0142857	(n=1/70)
OmpA-NC	~10% a-DMPG/PC	OmpA-M3	~10% a-DMPG/PC	0.0142857	(n=1/70)
OmpA-NP	~10% a-DMPG/PC	OmpA-M3	~10% a-DMPG/PC	1	(n=70/70)
OmpA-WT	~20% a-DMPC/PG	OmpA-NN	~20% a-DMPC/PG	0.828571	(n=29/35)
OmpA-WT	~20% a-DMPC/PG	OmpA-NC	~20% a-DMPC/PG	0.0285714	(n=1/35)
OmpA-WT	~20% a-DMPC/PG	OmpA-NP	~20% a-DMPC/PG	0.0285714	(n=1/35)
OmpA-WT	~20% a-DMPC/PG	OmpA-M3	~20% a-DMPC/PG	0.0285714	(n=1/35)
OmpA-NN	~20% a-DMPC/PG	OmpA-NC	~20% a-DMPC/PG	0.2	(n=4/20)
OmpA-NN	~20% a-DMPC/PG	OmpA-NP	~20% a-DMPC/PG	0.05	(n=1/20)
OmpA-NN	~20% a-DMPC/PG	OmpA-M3	~20% a-DMPC/PG	0.05	(n=1/20)
OmpA-NC	~20% a-DMPC/PG	OmpA-NP	~20% a-DMPC/PG	0.05	(n=1/20)
OmpA-NC	~20% a-DMPC/PG	OmpA-M3	~20% a-DMPC/PG	0.05	(n=1/20)
OmpA-NP	~20% a-DMPC/PG	OmpA-M3	~20% a-DMPC/PG	0.3	(n=6/20)

## Sheet: figure5_byprotein
dataset 1		dataset 2		p-value
Protein	Lipid	Protein	Lipid
OmpA-WT	DMPC	OmpA-WT	~10% a-DMPG/PC	0.00952381	(n=2/210)
OmpA-WT	DMPC	OmpA-WT	DMPG	0.0021645	(n=1/462)
OmpA-WT	DMPC	OmpA-WT	~20% a-DMPC/PG	0.0047619	(n=1/210)
OmpA-WT	DMPC	OmpA-WT	s-DMPC:PG 20:80	0.0021645	(n=1/462)
OmpA-WT	DMPC	OmpA-WT	s-DMPC:PG 90:10	0.892857	(n=75/84)
OmpA-WT	~10% a-DMPG/PC	OmpA-WT	DMPG	0.00793651	(n=1/126)
OmpA-WT	~10% a-DMPG/PC	OmpA-WT	~20% a-DMPC/PG	0.0285714	(n=2/70)
OmpA-WT	~10% a-DMPG/PC	OmpA-WT	s-DMPC:PG 20:80	0.00793651	(n=1/126)
OmpA-WT	~10% a-DMPG/PC	OmpA-WT	s-DMPC:PG 90:10	0.0285714	(n=1/35)
OmpA-WT	DMPG	OmpA-WT	~20% a-DMPC/PG	0.015873	(n=2/126)
OmpA-WT	DMPG	OmpA-WT	s-DMPC:PG 20:80	0.00793651	(n=2/252)
OmpA-WT	DMPG	OmpA-WT	s-DMPC:PG 90:10	0.0178571	(n=1/56)
OmpA-WT	~20% a-DMPC/PG	OmpA-WT	s-DMPC:PG 20:80	0.0238095	(n=3/126)
OmpA-WT	~20% a-DMPC/PG	OmpA-WT	s-DMPC:PG 90:10	0.0285714	(n=1/35)
OmpA-WT	s-DMPC:PG 20:80	OmpA-WT	s-DMPC:PG 90:10	0.0178571	(n=1/56)
OmpA-NN	DMPC	OmpA-NN	~10% a-DMPG/PC	0.285714	(n=10/35)
OmpA-NN	DMPC	OmpA-NN	DMPG	0.0285714	(n=2/70)
OmpA-NN	DMPC	OmpA-NN	~20% a-DMPC/PG	0.0285714	(n=1/35)
OmpA-NN	DMPC	OmpA-NN	s-DMPC:PG 20:80	0.0285714	(n=2/70)
OmpA-NN	DMPC	OmpA-NN	s-DMPC:PG 90:10	0.0285714	(n=2/70)
OmpA-NN	~10% a-DMPG/PC	OmpA-NN	DMPG	0.0285714	(n=1/35)
OmpA-NN	~10% a-DMPG/PC	OmpA-NN	~20% a-DMPC/PG	0.05	(n=1/20)
OmpA-NN	~10% a-DMPG/PC	OmpA-NN	s-DMPC:PG 20:80	0.0285714	(n=1/35)
OmpA-NN	~10% a-DMPG/PC	OmpA-NN	s-DMPC:PG 90:10	0.0285714	(n=1/35)
OmpA-NN	DMPG	OmpA-NN	~20% a-DMPC/PG	0.0571429	(n=2/35)
OmpA-NN	DMPG	OmpA-NN	s-DMPC:PG 20:80	0.0142857	(n=1/70)
OmpA-NN	DMPG	OmpA-NN	s-DMPC:PG 90:10	0.0285714	(n=2/70)
OmpA-NN	~20% a-DMPC/PG	OmpA-NN	s-DMPC:PG 20:80	0.0285714	(n=1/35)
OmpA-NN	~20% a-DMPC/PG	OmpA-NN	s-DMPC:PG 90:10	0.0285714	(n=1/35)
OmpA-NN	s-DMPC:PG 20:80	OmpA-NN	s-DMPC:PG 90:10	0.0285714	(n=2/70)
OmpA-NP	DMPC	OmpA-NP	~10% a-DMPG/PC	0.142857	(n=10/70)
OmpA-NP	DMPC	OmpA-NP	DMPG	0.0285714	(n=2/70)
OmpA-NP	DMPC	OmpA-NP	~20% a-DMPC/PG	0.0285714	(n=1/35)
OmpA-NP	DMPC	OmpA-NP	s-DMPC:PG 20:80	0.0285714	(n=2/70)
OmpA-NP	DMPC	OmpA-NP	s-DMPC:PG 90:10	0.142857	(n=10/70)
OmpA-NP	~10% a-DMPG/PC	OmpA-NP	DMPG	0.0285714	(n=2/70)
OmpA-NP	~10% a-DMPG/PC	OmpA-NP	~20% a-DMPC/PG	0.0285714	(n=1/35)
OmpA-NP	~10% a-DMPG/PC	OmpA-NP	s-DMPC:PG 20:80	0.0285714	(n=2/70)
OmpA-NP	~10% a-DMPG/PC	OmpA-NP	s-DMPC:PG 90:10	1	(n=70/70)
OmpA-NP	DMPG	OmpA-NP	~20% a-DMPC/PG	0.0285714	(n=1/35)
OmpA-NP	DMPG	OmpA-NP	s-DMPC:PG 20:80	0.257143	(n=18/70)
OmpA-NP	DMPG	OmpA-NP	s-DMPC:PG 90:10	0.0285714	(n=2/70)
OmpA-NP	~20% a-DMPC/PG	OmpA-NP	s-DMPC:PG 20:80	0.0285714	(n=1/35)
OmpA-NP	~20% a-DMPC/PG	OmpA-NP	s-DMPC:PG 90:10	0.0285714	(n=1/35)
OmpA-NP	s-DMPC:PG 20:80		s-DMPC:PG 90:10	0.0285714	(n=2/70)
OmpA-NC	DMPC	OmpA-NC	~10% a-DMPG/PC	0.2	(n=14/70)
OmpA-NC	DMPC	OmpA-NC	DMPG	0.0285714	(n=1/35)
OmpA-NC	DMPC	OmpA-NC	~20% a-DMPC/PG	0.0285714	(n=1/35)
OmpA-NC	DMPC	OmpA-NC	s-DMPC:PG 20:80	0.0285714	(n=1/35)
OmpA-NC	DMPC	OmpA-NC	s-DMPC:PG 90:10	0.0285714	(n=2/70)
OmpA-NC	~10% a-DMPG/PC	OmpA-NC	DMPG	0.0285714	(n=1/35)
OmpA-NC	~10% a-DMPG/PC	OmpA-NC	~20% a-DMPC/PG	0.0285714	(n=1/35)
OmpA-NC	~10% a-DMPG/PC	OmpA-NC	s-DMPC:PG 20:80	0.0285714	(n=1/35)
OmpA-NC	~10% a-DMPG/PC	OmpA-NC	s-DMPC:PG 90:10	0.114286	(n=8/70)
OmpA-NC	DMPG	OmpA-NC	~20% a-DMPC/PG	0.05	(n=1/20)
OmpA-NC	DMPG	OmpA-NC	s-DMPC:PG 20:80	0.05	(n=1/20)
OmpA-NC	DMPG	OmpA-NC	s-DMPC:PG 90:10	0.0285714	(n=1/35)
OmpA-NC	~20% a-DMPC/PG	OmpA-NC	s-DMPC:PG 20:80	0.05	(n=1/20)
OmpA-NC	~20% a-DMPC/PG	OmpA-NC	s-DMPC:PG 90:10	0.0285714	(n=1/35)
OmpA-NC	s-DMPC:PG 20:80	OmpA-NC	s-DMPC:PG 90:10	0.0285714	(n=1/35)
OmpA-M3	DMPC	OmpA-M3	~10% a-DMPG/PC	1	(n=70/70)
OmpA-M3	DMPC	OmpA-M3	DMPG	0.0285714	(n=1/35)
OmpA-M3	DMPC	OmpA-M3	~20% a-DMPC/PG	0.0285714	(n=1/35)
OmpA-M3	DMPC	OmpA-M3	s-DMPC:PG 20:80	1	(n=70/70)
OmpA-M3	DMPC	OmpA-M3	s-DMPC:PG 90:10	1	(n=70/70)
OmpA-M3	~10% a-DMPG/PC	OmpA-M3	DMPG	0.0285714	(n=1/35)
OmpA-M3	~10% a-DMPG/PC	OmpA-M3	~20% a-DMPC/PG	0.0285714	(n=1/35)
OmpA-M3	~10% a-DMPG/PC	OmpA-M3	s-DMPC:PG 20:80	1	(n=70/70)
OmpA-M3	~10% a-DMPG/PC	OmpA-M3	s-DMPC:PG 90:10	1	(n=70/70)
OmpA-M3	DMPG	OmpA-M3	~20% a-DMPC/PG	0.2	(n=4/20)
OmpA-M3	DMPG	OmpA-M3	s-DMPC:PG 20:80	0.0285714	(n=1/35)
OmpA-M3	DMPG	OmpA-M3	s-DMPC:PG 90:10	0.0285714	(n=1/35)
OmpA-M3	~20% a-DMPC/PG	OmpA-M3	s-DMPC:PG 20:80	0.0285714	(n=1/35)
OmpA-M3	~20% a-DMPC/PG	OmpA-M3	s-DMPC:PG 90:10	0.0285714	(n=1/35)
OmpA-M3	s-DMPC:PG 20:80	OmpA-M3	s-DMPC:PG 90:10	1	(n=70/70)

## Sheet: ED4
dataset 1		dataset 2		p-value	n
Protein	Lipid	Protein	Lipid
OmpA-WT	POPG	OmpA-WT	s-POPC:PG 20:80	0.0145714	(n=1/70)
OmpA-WT	POPG	OmpA-WT	~20% a-POPC/PG	0.0285714	(n=1/35)
OmpA-WT	s-POPC:PG 20:80	OmpA-WT	~20% a-POPC/PG	0.0285714	(n=1/35)
OmpA-WT	POPC	OmpA-WT	s-POPC:PG 80:20	0.1	(n=2/20)
OmpA-WT	POPC	OmpA-WT	~20% a-POPG/PC	0.0285714	(n=1/35)
OmpA-WT	s-POPC:PG 80:20	OmpA-WT	~20% a-POPG/PC	0.0285714	(n=1/35)

## Sheet: ED6
dataset 1		dataset 2		p-value	n
Protein	Lipid	Protein	Lipid
OmpA-WT	DMPC	OmpA-WT	s-DMPC:DMPE 80:20	0.267857	(n=15/56)
OmpA-WT	DMPC	OmpA-WT	~20% a-DMPE/PC	0.0714286	(n=4/56)
OmpA-WT	s-DMPC:DMPE 80:20	OmpA-WT	~20% a-DMPE/PC	0.6	(n=12/20)

## Sheet: ED9
dataset 1		dataset 2		p-value
Protein	Lipid	Protein	Lipid
OmpA-WT	s-DMPC:PG 90:10	OmpA-NN	s-DMPC:PG 90:10	0.0857143	(n=3/35)
OmpA-WT	s-DMPC:PG 90:10	OmpA-NC	s-DMPC:PG 90:10	0.0285714	(n=1/35)
OmpA-WT	s-DMPC:PG 90:10	OmpA-NP	s-DMPC:PG 90:10	0.0285714	(n=1/35)
OmpA-WT	s-DMPC:PG 90:10	OmpA-M3	s-DMPC:PG 90:10	0.0285714	(n=1/35)
OmpA-NN	s-DMPC:PG 90:10	OmpA-NC	s-DMPC:PG 90:10	0.6	(n=42/70)
OmpA-NN	s-DMPC:PG 90:10	OmpA-NP	s-DMPC:PG 90:10	0.0285714	(n=2/70)
OmpA-NN	s-DMPC:PG 90:10	OmpA-M3	s-DMPC:PG 90:10	0.0285714	(n=2/70)
OmpA-NC	s-DMPC:PG 90:10	OmpA-NP	s-DMPC:PG 90:10	0.0285714	(n=2/70)
OmpA-NC	s-DMPC:PG 90:10	OmpA-M3	s-DMPC:PG 90:10	0.0285714	(n=2/70)
OmpA-NP	s-DMPC:PG 90:10	OmpA-M3	s-DMPC:PG 90:10	0.142857	(n=10/70)
OmpA-WT	s-DMPC:PG 20:80	OmpA-NN	s-DMPC:PG 20:80	0.0047619	(n=1/210)
OmpA-WT	s-DMPC:PG 20:80	OmpA-NC	s-DMPC:PG 20:80	0.0119048	(n=1/84)
OmpA-WT	s-DMPC:PG 20:80	OmpA-NP	s-DMPC:PG 20:80	0.0047619	(n=1/210)
OmpA-WT	s-DMPC:PG 20:80	OmpA-M3	s-DMPC:PG 20:80	0.0047619	(n=1/210)
OmpA-NN	s-DMPC:PG 20:80	OmpA-NC	s-DMPC:PG 20:80	0.0285714	(n=1/35)
OmpA-NN	s-DMPC:PG 20:80	OmpA-NP	s-DMPC:PG 20:80	0.0142857	(n=1/70)
OmpA-NN	s-DMPC:PG 20:80	OmpA-M3	s-DMPC:PG 20:80	0.0142857	(n=1/70)
OmpA-NC	s-DMPC:PG 20:80	OmpA-NP	s-DMPC:PG 20:80	0.0285714	(n=1/35)
OmpA-NC	s-DMPC:PG 20:80	OmpA-M3	s-DMPC:PG 20:80	0.0285714	(n=1/35)
OmpA-NP	s-DMPC:PG 20:80	OmpA-M3	s-DMPC:PG 20:80	0.0285714	(n=2/70)
