# Supplementary material for: Protein–lipid charge interactions control the folding of outer membrane proteins into asymmetric membranes
Source: Nat Chem. 2023 Sep 14;15(12):1754–64. doi: 10.1038/s41557-023-01319-6 (PMC10695831; doi:10.1038/s41557-023-01319-6)
Supplement: Supplementary file 3 — Statistical P values for all pairwise difference comparisons of urea stability data. P values were determined using paired two-tail t-test for all (OmpA mutant, lipid environment) pairs. Data are provided as an Excel file. [file 41557_2023_1319_MOESM3_ESM.xlsx]

## Sheet: legend
Supplementary Table 12: Statistical P-values for all pairwise difference comparisons of urea stability data. P-values were determined using paired two-tail t-test for all (OmpA mutant, lipid environment) pairs. Data are provided as an Excel file.

## Sheet: ompa_wild-type
dataset 1		dataset 2		p-value	number of paired data
OmpA-mutant	Lipid	OmpA mutant	Lipid
OmpA-WT	DMPG	OmpA-WT	DMPC	0.000253544	10
OmpA-WT	DMPG	OmpA-WT	~10% a-DMPG/PC	3.08144e-05	10
OmpA-WT	DMPG	OmpA-WT	~20% a-DMPC/PG	0.0505842	16
OmpA-WT	DMPG	OmpA-WT	s-DMPG:PC 80:20	0.00118738	11
OmpA-WT	DMPG	OmpA-WT	s-DMPC:PG 90:10	2.7825e-06	11
OmpA-WT	DMPG	OmpA-WT	s-DMPS:PC 10:90	4.22595e-05	11
OmpA-WT	DMPG	OmpA-WT	~10% a-DMPS/PC	1.20221e-06	10
OmpA-WT	DMPG	OmpA-WT	s-DMPE:PG 20:80	0.000277707	11
OmpA-WT	DMPG	OmpA-WT	~20% a-DMPE/PG	0.0267474	11
OmpA-WT	DMPC	OmpA-WT	~10% a-DMPG/PC	0.015256	10
OmpA-WT	DMPC	OmpA-WT	~20% a-DMPC/PG	0.000471737	10
OmpA-WT	DMPC	OmpA-WT	s-DMPG:PC 80:20	0.0225104	8
OmpA-WT	DMPC	OmpA-WT	s-DMPC:PG 90:10	0.00257086	10
OmpA-WT	DMPC	OmpA-WT	s-DMPS:PC 10:90	0.0141879	10
OmpA-WT	DMPC	OmpA-WT	~10% a-DMPS/PC	0.00352517	10
OmpA-WT	DMPC	OmpA-WT	s-DMPE:PG 20:80	0.00113745	8
OmpA-WT	DMPC	OmpA-WT	~20% a-DMPE/PG	0.00402981	5
OmpA-WT	~10% a-DMPG/PC	OmpA-WT	~20% a-DMPC/PG	0.000128748	10
OmpA-WT	~10% a-DMPG/PC	OmpA-WT	s-DMPG:PC 80:20	0.0212046	8
OmpA-WT	~10% a-DMPG/PC	OmpA-WT	s-DMPC:PG 90:10	0.00317559	10
OmpA-WT	~10% a-DMPG/PC	OmpA-WT	s-DMPS:PC 10:90	0.0387095	10
OmpA-WT	~10% a-DMPG/PC	OmpA-WT	~10% a-DMPS/PC	0.00734184	10
OmpA-WT	~10% a-DMPG/PC	OmpA-WT	s-DMPE:PG 20:80	0.000934553	8
OmpA-WT	~10% a-DMPG/PC	OmpA-WT	~20% a-DMPE/PG	0.00641116	5
OmpA-WT	~20% a-DMPC/PG	OmpA-WT	s-DMPG:PC 80:20	0.00299382	11
OmpA-WT	~20% a-DMPC/PG	OmpA-WT	s-DMPC:PG 90:10	3.53432e-05	11
OmpA-WT	~20% a-DMPC/PG	OmpA-WT	s-DMPS:PC 10:90	0.000232063	11
OmpA-WT	~20% a-DMPC/PG	OmpA-WT	~10% a-DMPS/PC	1.46104e-05	10
OmpA-WT	~20% a-DMPC/PG	OmpA-WT	s-DMPE:PG 20:80	0.00191428	11
OmpA-WT	~20% a-DMPC/PG	OmpA-WT	~20% a-DMPE/PG	0.814298	11
OmpA-WT	s-DMPG:PC 80:20	OmpA-WT	s-DMPC:PG 90:10	0.0146933	9
OmpA-WT	s-DMPG:PC 80:20	OmpA-WT	s-DMPS:PC 10:90	0.020099	9
OmpA-WT	s-DMPG:PC 80:20	OmpA-WT	~10% a-DMPS/PC	0.0150156	8
OmpA-WT	s-DMPG:PC 80:20	OmpA-WT	s-DMPE:PG 20:80	0.00646299	11
OmpA-WT	s-DMPG:PC 80:20	OmpA-WT	~20% a-DMPE/PG	0.00114033	8
OmpA-WT	s-DMPC:PG 90:10	OmpA-WT	s-DMPS:PC 10:90	0.0405615	11
OmpA-WT	s-DMPC:PG 90:10	OmpA-WT	~10% a-DMPS/PC	0.000736422	10
OmpA-WT	s-DMPC:PG 90:10	OmpA-WT	s-DMPE:PG 20:80	0.00106554	9
OmpA-WT	s-DMPC:PG 90:10	OmpA-WT	~20% a-DMPE/PG	0.00464654	6
OmpA-WT	s-DMPS:PC 10:90	OmpA-WT	~10% a-DMPS/PC	0.267749	10
OmpA-WT	s-DMPS:PC 10:90	OmpA-WT	s-DMPE:PG 20:80	0.0014101	9
OmpA-WT	s-DMPS:PC 10:90	OmpA-WT	~20% a-DMPE/PG	0.00597665	6
OmpA-WT	~10% a-DMPS/PC	OmpA-WT	s-DMPE:PG 20:80	0.000729884	8
OmpA-WT	~10% a-DMPS/PC	OmpA-WT	~20% a-DMPE/PG	0.00496777	5
OmpA-WT	s-DMPE:PG 20:80	OmpA-WT	~20% a-DMPE/PG	0.00015509	8
OmpA-WT	S-DMPE:PC 20:80	OmpA-WT	~20% a-DMPE/PC	0.119756	8
OmpA-WT	S-DMPE:PC 20:80	OmpA-WT	DMPC	0.025572	10
OmpA-WT	~20% a-DMPE/PC	OmpA-WT	DMPC	0.00144402	8

## Sheet: ompa_mutants
dataset 1		dataset 2		p-value	number of paired data
OmpA-mutant	Lipid	OmpA mutant	Lipid
NN	DMPG	NC	DMPG	0.0025947	11
NN	DMPG	NP	DMPG	0.00153562	9
NN	DMPG	M3	DMPG	1.54e-05	9
NN	DMPG	WT	DMPG	0.000585008	11
NN	DMPG	NN	DMPC	0.000352963	9
NN	DMPG	NC	DMPC	0.00176183	8
NN	DMPG	NP	DMPC	1.27e-07	9
NN	DMPG	M3	DMPC	7.53e-09	9
NN	DMPG	WT	DMPC	2.35e-05	9
NN	DMPG	NN	s-DMPC:PG 90:10	7.11e-05	9
NN	DMPG	NC	s-DMPC:PG 90:10	3.36e-05	9
NN	DMPG	NP	s-DMPC:PG 90:10	2.29e-11	9
NN	DMPG	M3	s-DMPC:PG 90:10	3.12e-11	9
NN	DMPG	WT	s-DMPC:PG 90:10	3.34e-11	9
NN	DMPG	NN	s-DMPC:PG 20:80	0.848129	9
NN	DMPG	NC	s-DMPC:PG 20:80	0.000222126	11
NN	DMPG	NP	s-DMPC:PG 20:80	3.47e-05	9
NN	DMPG	M3	s-DMPC:PG 20:80	3.75e-09	9
NN	DMPG	WT	s-DMPC:PG 20:80	0.000124211	11
NN	DMPG	NN	~20% a-DMPC/PG	0.378593	8
NN	DMPG	NC	~20% a-DMPC/PG	0.000101043	7
NN	DMPG	NP	~20% a-DMPC/PG	6.46e-08	10
NN	DMPG	M3	~20% a-DMPC/PG	1.26e-07	10
NN	DMPG	WT	~20% a-DMPC/PG	0.00126294	11
NN	DMPG	NN	~10% a-DMPG/PC	0.00425093	7
NN	DMPG	NC	~10% a-DMPG/PC	0.00295413	7
NN	DMPG	NP	~10% a-DMPG/PC	1.87e-10	7
NN	DMPG	M3	~10% a-DMPG/PC	1.34e-13	7
NN	DMPG	WT	~10% a-DMPG/PC	1.32e-06	7
NC	DMPG	NP	DMPG	0.0024789	9
NC	DMPG	M3	DMPG	0.000120375	9
NC	DMPG	WT	DMPG	0.00486668	11
NC	DMPG	NN	DMPC	0.00118983	9
NC	DMPG	NC	DMPC	0.00131756	8
NC	DMPG	NP	DMPC	4.64e-05	9
NC	DMPG	M3	DMPC	6.22e-05	9
NC	DMPG	WT	DMPC	0.000140672	9
NC	DMPG	NN	s-DMPC:PG 90:10	0.000509637	9
NC	DMPG	NC	s-DMPC:PG 90:10	3.07e-05	9
NC	DMPG	NP	s-DMPC:PG 90:10	6.08e-05	9
NC	DMPG	M3	s-DMPC:PG 90:10	6.85e-05	9
NC	DMPG	WT	s-DMPC:PG 90:10	5.96e-05	9
NC	DMPG	NN	s-DMPC:PG 20:80	0.000976475	9
NC	DMPG	NC	s-DMPC:PG 20:80	0.000492832	11
NC	DMPG	NP	s-DMPC:PG 20:80	6.48e-05	9
NC	DMPG	M3	s-DMPC:PG 20:80	5.34e-05	9
NC	DMPG	WT	s-DMPC:PG 20:80	0.000503625	11
NC	DMPG	NN	~20% a-DMPC/PG	0.00401086	8
NC	DMPG	NC	~20% a-DMPC/PG	0.00207943	7
NC	DMPG	NP	~20% a-DMPC/PG	0.000136036	10
NC	DMPG	M3	~20% a-DMPC/PG	0.000121451	10
NC	DMPG	WT	~20% a-DMPC/PG	0.000109067	11
NC	DMPG	NN	~10% a-DMPG/PC	0.00241441	7
NC	DMPG	NC	~10% a-DMPG/PC	0.00139837	7
NC	DMPG	NP	~10% a-DMPG/PC	8.12e-06	7
NC	DMPG	M3	~10% a-DMPG/PC	1.18e-05	7
NC	DMPG	WT	~10% a-DMPG/PC	1.37e-05	7
NP	DMPG	M3	DMPG	0.00761216	11
NP	DMPG	WT	DMPG	0.0106746	11
NP	DMPG	NN	DMPC	0.0735417	11
NP	DMPG	NC	DMPC	0.960944	10
NP	DMPG	NP	DMPC	0.00828349	11
NP	DMPG	M3	DMPC	0.0129267	11
NP	DMPG	WT	DMPC	0.014978	11
NP	DMPG	NN	s-DMPC:PG 90:10	0.0252479	11
NP	DMPG	NC	s-DMPC:PG 90:10	0.0114554	11
NP	DMPG	NP	s-DMPC:PG 90:10	0.00421056	11
NP	DMPG	M3	s-DMPC:PG 90:10	0.00452015	11
NP	DMPG	WT	s-DMPC:PG 90:10	0.00427868	11
NP	DMPG	NN	s-DMPC:PG 20:80	0.000270414	7
NP	DMPG	NC	s-DMPC:PG 20:80	0.00894261	9
NP	DMPG	NP	s-DMPC:PG 20:80	0.00997354	11
NP	DMPG	M3	s-DMPC:PG 20:80	0.00569846	11
NP	DMPG	WT	s-DMPC:PG 20:80	0.385945	9
NP	DMPG	NN	~20% a-DMPC/PG	6.82e-05	6
NP	DMPG	NC	~20% a-DMPC/PG	0.0318013	5
NP	DMPG	NP	~20% a-DMPC/PG	0.0146265	10
NP	DMPG	M3	~20% a-DMPC/PG	0.011254	10
NP	DMPG	WT	~20% a-DMPC/PG	0.0148905	11
NP	DMPG	NN	~10% a-DMPG/PC	0.126201	7
NP	DMPG	NC	~10% a-DMPG/PC	0.0856328	7
NP	DMPG	NP	~10% a-DMPG/PC	0.00768645	9
NP	DMPG	M3	~10% a-DMPG/PC	0.00597342	9
NP	DMPG	WT	~10% a-DMPG/PC	0.0100357	9
M3	DMPG	WT	DMPG	0.000408502	11
M3	DMPG	NN	DMPC	0.00241702	11
M3	DMPG	NC	DMPC	0.00275984	10
M3	DMPG	NP	DMPC	0.0441203	11
M3	DMPG	M3	DMPC	0.0724988	11
M3	DMPG	WT	DMPC	0.0624581	11
M3	DMPG	NN	s-DMPC:PG 90:10	0.0128013	11
M3	DMPG	NC	s-DMPC:PG 90:10	0.126897	11
M3	DMPG	NP	s-DMPC:PG 90:10	0.0221799	11
M3	DMPG	M3	s-DMPC:PG 90:10	0.0232981	11
M3	DMPG	WT	s-DMPC:PG 90:10	0.0181978	11
M3	DMPG	NN	s-DMPC:PG 20:80	2.12e-07	7
M3	DMPG	NC	s-DMPC:PG 20:80	0.000286635	9
M3	DMPG	NP	s-DMPC:PG 20:80	0.0149262	11
M3	DMPG	M3	s-DMPC:PG 20:80	0.0240642	11
M3	DMPG	WT	s-DMPC:PG 20:80	0.00991173	9
M3	DMPG	NN	~20% a-DMPC/PG	1.5e-08	6
M3	DMPG	NC	~20% a-DMPC/PG	0.0405049	5
M3	DMPG	NP	~20% a-DMPC/PG	0.0695381	10
M3	DMPG	M3	~20% a-DMPC/PG	0.0644409	10
M3	DMPG	WT	~20% a-DMPC/PG	0.000973527	11
M3	DMPG	NN	~10% a-DMPG/PC	0.00397138	7
M3	DMPG	NC	~10% a-DMPG/PC	0.00488672	7
M3	DMPG	NP	~10% a-DMPG/PC	0.0368141	9
M3	DMPG	M3	~10% a-DMPG/PC	0.0345088	9
M3	DMPG	WT	~10% a-DMPG/PC	0.0791392	9
WT	DMPG	NN	DMPC	0.00406247	11
WT	DMPG	NC	DMPC	0.00737581	10
WT	DMPG	NP	DMPC	6.3e-05	11
WT	DMPG	M3	DMPC	7.27e-05	11
WT	DMPG	WT	DMPC	0.000168925	11
WT	DMPG	NN	s-DMPC:PG 90:10	0.000859814	11
WT	DMPG	NC	s-DMPC:PG 90:10	4.23e-05	11
WT	DMPG	NP	s-DMPC:PG 90:10	1.56e-06	11
WT	DMPG	M3	s-DMPC:PG 90:10	2.11e-06	11
WT	DMPG	WT	s-DMPC:PG 90:10	2.78e-06	11
WT	DMPG	NN	s-DMPC:PG 20:80	2.95e-05	11
WT	DMPG	NC	s-DMPC:PG 20:80	0.00597931	11
WT	DMPG	NP	s-DMPC:PG 20:80	0.000333191	11
WT	DMPG	M3	s-DMPC:PG 20:80	9.7e-06	11
WT	DMPG	WT	s-DMPC:PG 20:80	0.00154362	11
WT	DMPG	NN	~20% a-DMPC/PG	0.000478484	11
WT	DMPG	NC	~20% a-DMPC/PG	0.0174549	10
WT	DMPG	NP	~20% a-DMPC/PG	0.00010101	11
WT	DMPG	M3	~20% a-DMPC/PG	7.09e-05	11
WT	DMPG	WT	~20% a-DMPC/PG	0.0461973	16
WT	DMPG	NN	~10% a-DMPG/PC	0.00550818	7
WT	DMPG	NC	~10% a-DMPG/PC	0.00329285	7
WT	DMPG	NP	~10% a-DMPG/PC	6.76e-05	9
WT	DMPG	M3	~10% a-DMPG/PC	9.92e-06	9
WT	DMPG	WT	~10% a-DMPG/PC	5.29e-05	9
NN	DMPC	NC	DMPC	0.0656663	10
NN	DMPC	NP	DMPC	0.00781838	11
NN	DMPC	M3	DMPC	0.0152583	11
NN	DMPC	WT	DMPC	0.0256615	11
NN	DMPC	NN	s-DMPC:PG 90:10	0.00946327	11
NN	DMPC	NC	s-DMPC:PG 90:10	0.120101	11
NN	DMPC	NP	s-DMPC:PG 90:10	0.006065	11
NN	DMPC	M3	s-DMPC:PG 90:10	0.00667962	11
NN	DMPC	WT	s-DMPC:PG 90:10	0.00545296	11
NN	DMPC	NN	s-DMPC:PG 20:80	1.26e-05	7
NN	DMPC	NC	s-DMPC:PG 20:80	0.00361659	9
NN	DMPC	NP	s-DMPC:PG 20:80	0.0278796	11
NN	DMPC	M3	s-DMPC:PG 20:80	0.00616523	11
NN	DMPC	WT	s-DMPC:PG 20:80	0.0966604	9
NN	DMPC	NN	~20% a-DMPC/PG	3.37e-07	6
NN	DMPC	NC	~20% a-DMPC/PG	0.0623147	5
NN	DMPC	NP	~20% a-DMPC/PG	0.0139105	10
NN	DMPC	M3	~20% a-DMPC/PG	0.00959475	10
NN	DMPC	WT	~20% a-DMPC/PG	0.00760132	11
NN	DMPC	NN	~10% a-DMPG/PC	0.0979464	7
NN	DMPC	NC	~10% a-DMPG/PC	0.372641	7
NN	DMPC	NP	~10% a-DMPG/PC	0.0133026	9
NN	DMPC	M3	~10% a-DMPG/PC	0.0114041	9
NN	DMPC	WT	~10% a-DMPG/PC	0.0177002	9
NC	DMPC	NP	DMPC	0.00291737	10
NC	DMPC	M3	DMPC	0.00566889	10
NC	DMPC	WT	DMPC	0.00144567	10
NC	DMPC	NN	s-DMPC:PG 90:10	0.0108452	10
NC	DMPC	NC	s-DMPC:PG 90:10	5.28e-05	10
NC	DMPC	NP	s-DMPC:PG 90:10	0.00202138	10
NC	DMPC	M3	s-DMPC:PG 90:10	0.00232953	10
NC	DMPC	WT	s-DMPC:PG 90:10	0.00178421	10
NC	DMPC	NN	s-DMPC:PG 20:80	0.000552628	6
NC	DMPC	NC	s-DMPC:PG 20:80	0.00302124	8
NC	DMPC	NP	s-DMPC:PG 20:80	0.000465467	10
NC	DMPC	M3	s-DMPC:PG 20:80	0.00202142	10
NC	DMPC	WT	s-DMPC:PG 20:80	0.939673	8
NC	DMPC	NN	~20% a-DMPC/PG	0.000482862	5
NC	DMPC	NC	~20% a-DMPC/PG	0.0592278	5
NC	DMPC	NP	~20% a-DMPC/PG	0.00574388	9
NC	DMPC	M3	~20% a-DMPC/PG	0.00365647	9
NC	DMPC	WT	~20% a-DMPC/PG	0.0109346	10
NC	DMPC	NN	~10% a-DMPG/PC	0.0383201	6
NC	DMPC	NC	~10% a-DMPG/PC	0.00682251	6
NC	DMPC	NP	~10% a-DMPG/PC	0.0043621	8
NC	DMPC	M3	~10% a-DMPG/PC	0.00303244	8
NC	DMPC	WT	~10% a-DMPG/PC	0.00383356	8
NP	DMPC	M3	DMPC	0.209227	11
NP	DMPC	WT	DMPC	0.00828301	11
NP	DMPC	NN	s-DMPC:PG 90:10	0.0153396	11
NP	DMPC	NC	s-DMPC:PG 90:10	0.0160722	11
NP	DMPC	NP	s-DMPC:PG 90:10	0.0321306	11
NP	DMPC	M3	s-DMPC:PG 90:10	0.0332595	11
NP	DMPC	WT	s-DMPC:PG 90:10	0.0168688	11
NP	DMPC	NN	s-DMPC:PG 20:80	3.4e-08	7
NP	DMPC	NC	s-DMPC:PG 20:80	0.000186219	9
NP	DMPC	NP	s-DMPC:PG 20:80	0.00804733	11
NP	DMPC	M3	s-DMPC:PG 20:80	0.0212511	11
NP	DMPC	WT	s-DMPC:PG 20:80	0.0127285	9
NP	DMPC	NN	~20% a-DMPC/PG	4.17e-09	6
NP	DMPC	NC	~20% a-DMPC/PG	0.0534749	5
NP	DMPC	NP	~20% a-DMPC/PG	0.668568	10
NP	DMPC	M3	~20% a-DMPC/PG	0.179198	10
NP	DMPC	WT	~20% a-DMPC/PG	0.000267885	11
NP	DMPC	NN	~10% a-DMPG/PC	0.0104427	7
NP	DMPC	NC	~10% a-DMPG/PC	0.0100802	7
NP	DMPC	NP	~10% a-DMPG/PC	0.0473453	9
NP	DMPC	M3	~10% a-DMPG/PC	0.0491481	9
NP	DMPC	WT	~10% a-DMPG/PC	0.495067	9
M3	DMPC	WT	DMPC	0.0197738	11
M3	DMPC	NN	s-DMPC:PG 90:10	0.0305675	11
M3	DMPC	NC	s-DMPC:PG 90:10	0.0249372	11
M3	DMPC	NP	s-DMPC:PG 90:10	0.0424678	11
M3	DMPC	M3	s-DMPC:PG 90:10	0.0421739	11
M3	DMPC	WT	s-DMPC:PG 90:10	0.0174678	11
M3	DMPC	NN	s-DMPC:PG 20:80	4.24e-08	7
M3	DMPC	NC	s-DMPC:PG 20:80	0.00031581	9
M3	DMPC	NP	s-DMPC:PG 20:80	0.0182939	11
M3	DMPC	M3	s-DMPC:PG 20:80	0.047743	11
M3	DMPC	WT	s-DMPC:PG 20:80	0.0181267	9
M3	DMPC	NN	~20% a-DMPC/PG	6.94e-09	6
M3	DMPC	NC	~20% a-DMPC/PG	0.0672834	5
M3	DMPC	NP	~20% a-DMPC/PG	0.157978	10
M3	DMPC	M3	~20% a-DMPC/PG	0.156213	10
M3	DMPC	WT	~20% a-DMPC/PG	0.00033487	11
M3	DMPC	NN	~10% a-DMPG/PC	0.0167082	7
M3	DMPC	NC	~10% a-DMPG/PC	0.0163167	7
M3	DMPC	NP	~10% a-DMPG/PC	0.0300402	9
M3	DMPC	M3	~10% a-DMPG/PC	0.0564367	9
M3	DMPC	WT	~10% a-DMPG/PC	0.409557	9
WT	DMPC	NN	s-DMPC:PG 90:10	0.796048	11
WT	DMPC	NC	s-DMPC:PG 90:10	0.465091	11
WT	DMPC	NP	s-DMPC:PG 90:10	0.00421383	11
WT	DMPC	M3	s-DMPC:PG 90:10	0.00500779	11
WT	DMPC	WT	s-DMPC:PG 90:10	0.00322814	11
WT	DMPC	NN	s-DMPC:PG 20:80	1.62e-06	7
WT	DMPC	NC	s-DMPC:PG 20:80	0.000347526	9
WT	DMPC	NP	s-DMPC:PG 20:80	0.486729	11
WT	DMPC	M3	s-DMPC:PG 20:80	0.00349327	11
WT	DMPC	WT	s-DMPC:PG 20:80	0.0300282	9
WT	DMPC	NN	~20% a-DMPC/PG	2.2e-07	6
WT	DMPC	NC	~20% a-DMPC/PG	0.0645883	5
WT	DMPC	NP	~20% a-DMPC/PG	0.00874015	10
WT	DMPC	M3	~20% a-DMPC/PG	0.00324193	10
WT	DMPC	WT	~20% a-DMPC/PG	0.000551315	11
WT	DMPC	NN	~10% a-DMPG/PC	0.0104195	7
WT	DMPC	NC	~10% a-DMPG/PC	0.0109238	7
WT	DMPC	NP	~10% a-DMPG/PC	0.0158686	9
WT	DMPC	M3	~10% a-DMPG/PC	0.0111898	9
WT	DMPC	WT	~10% a-DMPG/PC	0.0211512	9
NN	s-DMPC:PG 90:10	NC	s-DMPC:PG 90:10	0.802492	11
NN	s-DMPC:PG 90:10	NP	s-DMPC:PG 90:10	0.00857206	11
NN	s-DMPC:PG 90:10	M3	s-DMPC:PG 90:10	0.00949757	11
NN	s-DMPC:PG 90:10	WT	s-DMPC:PG 90:10	0.00754073	11
NN	s-DMPC:PG 90:10	NN	s-DMPC:PG 20:80	6.32e-07	7
NN	s-DMPC:PG 90:10	NC	s-DMPC:PG 20:80	0.00152945	9
NN	s-DMPC:PG 90:10	NP	s-DMPC:PG 20:80	0.789159	11
NN	s-DMPC:PG 90:10	M3	s-DMPC:PG 20:80	0.00882197	11
NN	s-DMPC:PG 90:10	WT	s-DMPC:PG 20:80	0.047985	9
NN	s-DMPC:PG 90:10	NN	~20% a-DMPC/PG	8.98e-09	6
NN	s-DMPC:PG 90:10	NC	~20% a-DMPC/PG	0.0779464	5
NN	s-DMPC:PG 90:10	NP	~20% a-DMPC/PG	0.0191146	10
NN	s-DMPC:PG 90:10	M3	~20% a-DMPC/PG	0.011572	10
NN	s-DMPC:PG 90:10	WT	~20% a-DMPC/PG	0.00216459	11
NN	s-DMPC:PG 90:10	NN	~10% a-DMPG/PC	0.423611	7
NN	s-DMPC:PG 90:10	NC	~10% a-DMPG/PC	0.0353472	7
NN	s-DMPC:PG 90:10	NP	~10% a-DMPG/PC	0.026442	9
NN	s-DMPC:PG 90:10	M3	~10% a-DMPG/PC	0.0210374	9
NN	s-DMPC:PG 90:10	WT	~10% a-DMPG/PC	0.0409009	9
NC	s-DMPC:PG 90:10	NP	s-DMPC:PG 90:10	0.0032649	11
NC	s-DMPC:PG 90:10	M3	s-DMPC:PG 90:10	0.00380617	11
NC	s-DMPC:PG 90:10	WT	s-DMPC:PG 90:10	0.00294388	11
NC	s-DMPC:PG 90:10	NN	s-DMPC:PG 20:80	1e-05	7
NC	s-DMPC:PG 90:10	NC	s-DMPC:PG 20:80	3.19e-05	9
NC	s-DMPC:PG 90:10	NP	s-DMPC:PG 20:80	0.903687	11
NC	s-DMPC:PG 90:10	M3	s-DMPC:PG 20:80	0.00470001	11
NC	s-DMPC:PG 90:10	WT	s-DMPC:PG 20:80	0.0117092	9
NC	s-DMPC:PG 90:10	NN	~20% a-DMPC/PG	1.09e-05	6
NC	s-DMPC:PG 90:10	NC	~20% a-DMPC/PG	0.0230834	5
NC	s-DMPC:PG 90:10	NP	~20% a-DMPC/PG	0.0164937	10
NC	s-DMPC:PG 90:10	M3	~20% a-DMPC/PG	0.00965699	10
NC	s-DMPC:PG 90:10	WT	~20% a-DMPC/PG	0.000109696	11
NC	s-DMPC:PG 90:10	NN	~10% a-DMPG/PC	0.0675089	7
NC	s-DMPC:PG 90:10	NC	~10% a-DMPG/PC	0.0778688	7
NC	s-DMPC:PG 90:10	NP	~10% a-DMPG/PC	0.0105108	9
NC	s-DMPC:PG 90:10	M3	~10% a-DMPG/PC	0.00610253	9
NC	s-DMPC:PG 90:10	WT	~10% a-DMPG/PC	0.0142453	9
NP	s-DMPC:PG 90:10	M3	s-DMPC:PG 90:10	0.0530379	11
NP	s-DMPC:PG 90:10	WT	s-DMPC:PG 90:10	0.173519	11
NP	s-DMPC:PG 90:10	NN	s-DMPC:PG 20:80	4.17e-08	7
NP	s-DMPC:PG 90:10	NC	s-DMPC:PG 20:80	0.000345691	9
NP	s-DMPC:PG 90:10	NP	s-DMPC:PG 20:80	0.00723636	11
NP	s-DMPC:PG 90:10	M3	s-DMPC:PG 20:80	0.0438022	11
NP	s-DMPC:PG 90:10	WT	s-DMPC:PG 20:80	0.0149461	9
NP	s-DMPC:PG 90:10	NN	~20% a-DMPC/PG	6.93e-09	6
NP	s-DMPC:PG 90:10	NC	~20% a-DMPC/PG	0.0533228	5
NP	s-DMPC:PG 90:10	NP	~20% a-DMPC/PG	0.0635354	10
NP	s-DMPC:PG 90:10	M3	~20% a-DMPC/PG	0.0463645	10
NP	s-DMPC:PG 90:10	WT	~20% a-DMPC/PG	2.54e-05	11
NP	s-DMPC:PG 90:10	NN	~10% a-DMPG/PC	0.0174885	7
NP	s-DMPC:PG 90:10	NC	~10% a-DMPG/PC	0.0168375	7
NP	s-DMPC:PG 90:10	NP	~10% a-DMPG/PC	0.03125	9
NP	s-DMPC:PG 90:10	M3	~10% a-DMPG/PC	0.218388	9
NP	s-DMPC:PG 90:10	WT	~10% a-DMPG/PC	0.0168026	9
M3	s-DMPC:PG 90:10	WT	s-DMPC:PG 90:10	0.122195	11
M3	s-DMPC:PG 90:10	NN	s-DMPC:PG 20:80	4.36e-08	7
M3	s-DMPC:PG 90:10	NC	s-DMPC:PG 20:80	0.00039281	9
M3	s-DMPC:PG 90:10	NP	s-DMPC:PG 20:80	0.00813258	11
M3	s-DMPC:PG 90:10	M3	s-DMPC:PG 20:80	0.0439796	11
M3	s-DMPC:PG 90:10	WT	s-DMPC:PG 20:80	0.0156196	9
M3	s-DMPC:PG 90:10	NN	~20% a-DMPC/PG	7.21e-09	6
M3	s-DMPC:PG 90:10	NC	~20% a-DMPC/PG	0.0533236	5
M3	s-DMPC:PG 90:10	NP	~20% a-DMPC/PG	0.0678711	10
M3	s-DMPC:PG 90:10	M3	~20% a-DMPC/PG	0.0509113	10
M3	s-DMPC:PG 90:10	WT	~20% a-DMPC/PG	2.99e-05	11
M3	s-DMPC:PG 90:10	NN	~10% a-DMPG/PC	0.0187783	7
M3	s-DMPC:PG 90:10	NC	~10% a-DMPG/PC	0.0181361	7
M3	s-DMPC:PG 90:10	NP	~10% a-DMPG/PC	0.126893	9
M3	s-DMPC:PG 90:10	M3	~10% a-DMPG/PC	0.148554	9
M3	s-DMPC:PG 90:10	WT	~10% a-DMPG/PC	0.0189849	9
WT	s-DMPC:PG 90:10	NN	s-DMPC:PG 20:80	4.31e-08	7
WT	s-DMPC:PG 90:10	NC	s-DMPC:PG 20:80	0.000334585	9
WT	s-DMPC:PG 90:10	NP	s-DMPC:PG 20:80	0.005345	11
WT	s-DMPC:PG 90:10	M3	s-DMPC:PG 20:80	0.0155503	11
WT	s-DMPC:PG 90:10	WT	s-DMPC:PG 20:80	0.0145521	9
WT	s-DMPC:PG 90:10	NN	~20% a-DMPC/PG	7.16e-09	6
WT	s-DMPC:PG 90:10	NC	~20% a-DMPC/PG	0.0529544	5
WT	s-DMPC:PG 90:10	NP	~20% a-DMPC/PG	0.0420191	10
WT	s-DMPC:PG 90:10	M3	~20% a-DMPC/PG	0.0333298	10
WT	s-DMPC:PG 90:10	WT	~20% a-DMPC/PG	3.52e-05	11
WT	s-DMPC:PG 90:10	NN	~10% a-DMPG/PC	0.016808	7
WT	s-DMPC:PG 90:10	NC	~10% a-DMPG/PC	0.0161731	7
WT	s-DMPC:PG 90:10	NP	~10% a-DMPG/PC	0.142904	9
WT	s-DMPC:PG 90:10	M3	~10% a-DMPG/PC	0.48104	9
WT	s-DMPC:PG 90:10	WT	~10% a-DMPG/PC	0.00329236	9
NN	s-DMPC:PG 20:80	NC	s-DMPC:PG 20:80	0.000113193	9
NN	s-DMPC:PG 20:80	NP	s-DMPC:PG 20:80	3.22e-06	7
NN	s-DMPC:PG 20:80	M3	s-DMPC:PG 20:80	4.01e-08	7
NN	s-DMPC:PG 20:80	WT	s-DMPC:PG 20:80	4.4e-05	9
NN	s-DMPC:PG 20:80	NN	~20% a-DMPC/PG	0.0195945	10
NN	s-DMPC:PG 20:80	NC	~20% a-DMPC/PG	8.96e-05	9
NN	s-DMPC:PG 20:80	NP	~20% a-DMPC/PG	7.97e-07	8
NN	s-DMPC:PG 20:80	M3	~20% a-DMPC/PG	7.34e-07	8
NN	s-DMPC:PG 20:80	WT	~20% a-DMPC/PG	0.000124741	11
NN	s-DMPC:PG 20:80	NN	~10% a-DMPG/PC	0.00147492	5
NN	s-DMPC:PG 20:80	NC	~10% a-DMPG/PC	0.00128686	5
NN	s-DMPC:PG 20:80	NP	~10% a-DMPG/PC	5.21e-10	5
NN	s-DMPC:PG 20:80	M3	~10% a-DMPG/PC	5.84e-10	5
NN	s-DMPC:PG 20:80	WT	~10% a-DMPG/PC	1.58e-09	5
NC	s-DMPC:PG 20:80	NP	s-DMPC:PG 20:80	0.00010193	9
NC	s-DMPC:PG 20:80	M3	s-DMPC:PG 20:80	0.000269398	9
NC	s-DMPC:PG 20:80	WT	s-DMPC:PG 20:80	0.000754575	11
NC	s-DMPC:PG 20:80	NN	~20% a-DMPC/PG	0.000203423	8
NC	s-DMPC:PG 20:80	NC	~20% a-DMPC/PG	0.000191074	7
NC	s-DMPC:PG 20:80	NP	~20% a-DMPC/PG	0.00038909	10
NC	s-DMPC:PG 20:80	M3	~20% a-DMPC/PG	0.000313963	10
NC	s-DMPC:PG 20:80	WT	~20% a-DMPC/PG	0.163934	11
NC	s-DMPC:PG 20:80	NN	~10% a-DMPG/PC	0.00480419	7
NC	s-DMPC:PG 20:80	NC	~10% a-DMPG/PC	0.00234957	7
NC	s-DMPC:PG 20:80	NP	~10% a-DMPG/PC	0.000136557	7
NC	s-DMPC:PG 20:80	M3	~10% a-DMPG/PC	0.000195221	7
NC	s-DMPC:PG 20:80	WT	~10% a-DMPG/PC	0.000152773	7
NP	s-DMPC:PG 20:80	M3	s-DMPC:PG 20:80	0.00582601	11
NP	s-DMPC:PG 20:80	WT	s-DMPC:PG 20:80	0.00867303	9
NP	s-DMPC:PG 20:80	NN	~20% a-DMPC/PG	2.19e-06	6
NP	s-DMPC:PG 20:80	NC	~20% a-DMPC/PG	0.0262619	5
NP	s-DMPC:PG 20:80	NP	~20% a-DMPC/PG	0.0164818	10
NP	s-DMPC:PG 20:80	M3	~20% a-DMPC/PG	0.0104045	10
NP	s-DMPC:PG 20:80	WT	~20% a-DMPC/PG	0.000700226	11
NP	s-DMPC:PG 20:80	NN	~10% a-DMPG/PC	0.00761737	7
NP	s-DMPC:PG 20:80	NC	~10% a-DMPG/PC	0.00728794	7
NP	s-DMPC:PG 20:80	NP	~10% a-DMPG/PC	0.00949882	9
NP	s-DMPC:PG 20:80	M3	~10% a-DMPG/PC	0.00878499	9
NP	s-DMPC:PG 20:80	WT	~10% a-DMPG/PC	0.0123583	9
M3	s-DMPC:PG 20:80	WT	s-DMPC:PG 20:80	0.0150266	9
M3	s-DMPC:PG 20:80	NN	~20% a-DMPC/PG	6.74e-09	6
M3	s-DMPC:PG 20:80	NC	~20% a-DMPC/PG	0.0595045	5
M3	s-DMPC:PG 20:80	NP	~20% a-DMPC/PG	0.0520466	10
M3	s-DMPC:PG 20:80	M3	~20% a-DMPC/PG	0.0398716	10
M3	s-DMPC:PG 20:80	WT	~20% a-DMPC/PG	7.93e-05	11
M3	s-DMPC:PG 20:80	NN	~10% a-DMPG/PC	0.0144151	7
M3	s-DMPC:PG 20:80	NC	~10% a-DMPG/PC	0.013921	7
M3	s-DMPC:PG 20:80	NP	~10% a-DMPG/PC	0.590465	9
M3	s-DMPC:PG 20:80	M3	~10% a-DMPG/PC	0.190806	9
M3	s-DMPC:PG 20:80	WT	~10% a-DMPG/PC	6.52e-05	9
WT	s-DMPC:PG 20:80	NN	~20% a-DMPC/PG	1.17e-05	8
WT	s-DMPC:PG 20:80	NC	~20% a-DMPC/PG	0.0137602	7
WT	s-DMPC:PG 20:80	NP	~20% a-DMPC/PG	0.0186646	10
WT	s-DMPC:PG 20:80	M3	~20% a-DMPC/PG	0.0166118	10
WT	s-DMPC:PG 20:80	WT	~20% a-DMPC/PG	0.00326382	11
WT	s-DMPC:PG 20:80	NN	~10% a-DMPG/PC	0.0343863	7
WT	s-DMPC:PG 20:80	NC	~10% a-DMPG/PC	0.0161223	7
WT	s-DMPC:PG 20:80	NP	~10% a-DMPG/PC	0.00968924	7
WT	s-DMPC:PG 20:80	M3	~10% a-DMPG/PC	0.011912	7
WT	s-DMPC:PG 20:80	WT	~10% a-DMPG/PC	0.0145454	7
NN	~20% a-DMPC/PG	NC	~20% a-DMPC/PG	0.000382924	10
NN	~20% a-DMPC/PG	NP	~20% a-DMPC/PG	5.39e-08	7
NN	~20% a-DMPC/PG	M3	~20% a-DMPC/PG	4.68e-08	7
NN	~20% a-DMPC/PG	WT	~20% a-DMPC/PG	0.00072827	11
NN	~20% a-DMPC/PG	NN	~10% a-DMPG/PC	0.000948402	4
NN	~20% a-DMPC/PG	NC	~10% a-DMPG/PC	0.000917184	4
NN	~20% a-DMPC/PG	NP	~10% a-DMPG/PC	1.9e-08	4
NN	~20% a-DMPC/PG	M3	~10% a-DMPG/PC	2.01e-08	4
NN	~20% a-DMPC/PG	WT	~10% a-DMPG/PC	1.22e-08	4
NC	~20% a-DMPC/PG	NP	~20% a-DMPC/PG	0.0619164	6
NC	~20% a-DMPC/PG	M3	~20% a-DMPC/PG	0.0575665	6
NC	~20% a-DMPC/PG	WT	~20% a-DMPC/PG	0.0828662	10
NC	~20% a-DMPC/PG	NN	~10% a-DMPG/PC	0.0330792	3
NC	~20% a-DMPC/PG	NC	~10% a-DMPG/PC	0.0324132	3
NC	~20% a-DMPC/PG	NP	~10% a-DMPG/PC	0.0656351	3
NC	~20% a-DMPC/PG	M3	~10% a-DMPG/PC	0.0692628	3
NC	~20% a-DMPC/PG	WT	~10% a-DMPG/PC	0.0833834	3
NP	~20% a-DMPC/PG	M3	~20% a-DMPC/PG	0.399186	11
NP	~20% a-DMPC/PG	WT	~20% a-DMPC/PG	0.000598734	11
NP	~20% a-DMPC/PG	NN	~10% a-DMPG/PC	0.0118	7
NP	~20% a-DMPC/PG	NC	~10% a-DMPG/PC	0.0117008	7
NP	~20% a-DMPC/PG	NP	~10% a-DMPG/PC	0.0557595	8
NP	~20% a-DMPC/PG	M3	~10% a-DMPG/PC	0.0880812	8
NP	~20% a-DMPC/PG	WT	~10% a-DMPG/PC	0.786633	8
M3	~20% a-DMPC/PG	WT	~20% a-DMPC/PG	0.000457037	11
M3	~20% a-DMPC/PG	NN	~10% a-DMPG/PC	0.00917675	7
M3	~20% a-DMPC/PG	NC	~10% a-DMPG/PC	0.0090035	7
M3	~20% a-DMPC/PG	NP	~10% a-DMPG/PC	0.050608	8
M3	~20% a-DMPC/PG	M3	~10% a-DMPG/PC	0.0649645	8
M3	~20% a-DMPC/PG	WT	~10% a-DMPG/PC	0.508981	8
WT	~20% a-DMPC/PG	NN	~10% a-DMPG/PC	0.00481047	7
WT	~20% a-DMPC/PG	NC	~10% a-DMPG/PC	0.00279932	7
WT	~20% a-DMPC/PG	NP	~10% a-DMPG/PC	0.000116375	9
WT	~20% a-DMPC/PG	M3	~10% a-DMPG/PC	2.64e-05	9
WT	~20% a-DMPC/PG	WT	~10% a-DMPG/PC	9.4e-05	9
NN	~10% a-DMPG/PC	NC	~10% a-DMPG/PC	0.0463918	7
NN	~10% a-DMPG/PC	NP	~10% a-DMPG/PC	0.0185589	7
NN	~10% a-DMPG/PC	M3	~10% a-DMPG/PC	0.0233564	7
NN	~10% a-DMPG/PC	WT	~10% a-DMPG/PC	0.0286076	7
NC	~10% a-DMPG/PC	NP	~10% a-DMPG/PC	0.017944	7
NC	~10% a-DMPG/PC	M3	~10% a-DMPG/PC	0.0227819	7
NC	~10% a-DMPG/PC	WT	~10% a-DMPG/PC	0.0288439	7
NP	~10% a-DMPG/PC	M3	~10% a-DMPG/PC	0.217869	9
NP	~10% a-DMPG/PC	WT	~10% a-DMPG/PC	0.0331035	9
M3	~10% a-DMPG/PC	WT	~10% a-DMPG/PC	0.0303978	9
