# Supplementary material for: Protein–lipid charge interactions control the folding of outer membrane proteins into asymmetric membranes
Source: Nat Chem. 2023 Sep 14;15(12):1754–64. doi: 10.1038/s41557-023-01319-6 (PMC10695831; doi:10.1038/s41557-023-01319-6)
Supplement: Supplementary file 5 — Numerical source data for Fig. 1. [file 41557_2023_1319_MOESM5_ESM.xlsx]

## Sheet: c
	pre-exchange					post-exchange

## Sheet: d
Hydrodynamic Radius (Q) (nm)	DMPG/PC	Hydrodynamic Radius (Q) (nm)	DMPG	Hydrodynamic Radius (Q) (nm)	DMPC	Hydrodynamic Radius (Q) (nm)	DMPC/PG
0.00141559	0	0.00147923	0	0.00147998	0	0.00147878	0
0.00141559	0	0.00147923	0	0.00147998	0	0.00147878	0
0.00181997	0	0.00190179	0	0.00190276	0	0.00190121	0
0.00181997	0	0.00190179	0	0.00190276	0	0.00190121	0
0.00233987	0	0.00244507	0	0.00244631	0	0.00244432	0
0.00233987	0	0.00244507	0	0.00244631	0	0.00244432	0
0.00300829	0	0.00314354	0	0.00314513	0	0.00314258	0
0.00300829	0	0.00314354	0	0.00314513	0	0.00314258	0
0.00386766	0	0.00404154	0	0.00404359	0	0.0040403	0
0.00386766	0	0.00404154	0	0.00404359	0	0.0040403	0
0.00497252	0	0.00519607	0	0.0051987	0	0.00519448	0
0.00497252	0	0.00519607	0	0.0051987	0	0.00519448	0
0.00639299	0	0.0066804	0	0.00668379	0	0.00667836	0
0.00639299	0	0.0066804	0	0.00668379	0	0.00667836	0
0.00821925	0	0.00858876	0	0.00859311	0	0.00858614	0
0.00821925	0	0.00858876	0	0.00859311	0	0.00858614	0
0.0105672	0	0.0110423	0	0.0110479	0	0.0110389	0
0.0105672	0	0.0110423	0	0.0110479	0	0.0110389	0
0.0135859	0	0.0141967	0	0.0142039	0	0.0141923	0
0.0135859	0	0.0141967	0	0.0142039	0	0.0141923	0
0.0174669	0	0.0182522	0	0.0182614	0	0.0182466	0
0.0174669	0	0.0182522	0	0.0182614	0	0.0182466	0
0.0224566	0	0.0234662	0	0.0234781	0	0.023459	0
0.0224566	0	0.0234662	0	0.0234781	0	0.023459	0
0.0288717	0	0.0301696	0	0.0301849	0	0.0301604	0
0.0288717	0	0.0301696	0	0.0301849	0	0.0301604	0
0.0371193	0	0.0387881	0	0.0388077	0	0.0387762	0
0.0371193	0	0.0387881	0	0.0388077	0	0.0387762	0
0.047723	0	0.0498685	0	0.0498937	0	0.0498532	0
0.047723	0	0.0498685	0	0.0498937	0	0.0498532	0
0.0613558	0	0.0641142	0	0.0641466	0	0.0640945	0
0.0613558	0	0.0641142	0	0.0641466	0	0.0640945	0
0.078883	0	0.0824293	0	0.0824711	0	0.0824041	0
0.078883	0	0.0824293	0	0.0824711	0	0.0824041	0
0.101417	0	0.105977	0	0.10603	0	0.105944	0
0.101417	0	0.105977	0	0.10603	0	0.105944	0
0.130388	0	0.13625	0	0.136319	0	0.136209	0
0.130388	0	0.13625	0	0.136319	0	0.136209	0
0.167636	0	0.175172	0	0.175261	0	0.175119	0
0.167636	0	0.175172	0	0.175261	0	0.175119	0
0.215524	0	0.225213	0	0.225327	0	0.225144	0
0.215524	0	0.225213	0	0.225327	0	0.225144	0
0.277091	0	0.289549	0	0.289695	0	0.28946	0
0.277091	0	0.289549	0	0.289695	0	0.28946	0
0.356247	0	0.372262	0	0.372451	0	0.372149	0
0.356247	0	0.372262	0	0.372451	0	0.372149	0
0.458014	0	0.478605	0	0.478847	0	0.478459	0
0.458014	0	0.478605	0	0.478847	0	0.478459	0
0.588853	0	0.615326	0	0.615637	0	0.615138	0
0.588853	0	0.615326	0	0.615637	0	0.615138	0
0.757067	0	0.791103	0	0.791504	0	0.790861	0
0.757067	0	0.791103	0	0.791504	0	0.790861	0
0.973335	0	1.01709	0	1.01761	0	1.01678	0
0.973335	0	1.01709	0	1.01761	0	1.01678	0
1.25138	0	1.30764	0	1.3083	0	1.30724	0
1.25138	0	1.30764	0	1.3083	0	1.30724	0
1.60886	0	1.68119	0	1.68204	0	1.68068	0
1.60886	0	1.68119	0	1.68204	0.0125505	1.68068	0
2.06846	0	2.16145	0	2.16254	0.0125505	2.16079	0
2.06846	0	2.16145	0.0234231	2.16254	0	2.16079	0
2.65934	0	2.7789	0.0234231	2.78031	0	2.77805	0
2.65934	0	2.7789	0	2.78031	0	2.77805	0
3.41902	0	3.57273	0	3.57454	0	3.57164	0
3.41902	0	3.57273	0	3.57454	0	3.57164	0
4.39572	0	4.59334	0	4.59566	0	4.59193	0
4.39572	0	4.59334	0	4.59566	0	4.59193	0
5.65142	0	5.90549	0	5.90849	0	5.90369	0
5.65142	0	5.90549	0	5.90849	0	5.90369	0
7.26584	0	7.59249	0	7.59634	0	7.59017	0
7.26584	0	7.59249	0	7.59634	0	7.59017	0
9.34144	0	9.7614	0	9.76635	0	9.75841	0
9.34144	0	9.7614	0	9.76635	0	9.75841	0
12.01	0	12.5499	0	12.5563	0	12.5461	0
12.01	0	12.5499	0	12.5563	0	12.5461	0
15.4408	0	16.135	0	16.1431	0	16.13	0
15.4408	0	16.135	0	16.1431	0	16.13	0
19.8517	0	20.7442	0	20.7547	0	20.7378	0
19.8517	0	20.7442	0	20.7547	0	20.7378	0
25.5226	0	26.67	0	26.6836	0	26.6619	0
25.5226	0.276425	26.67	0.145219	26.6836	0.689544	26.6619	0.51526
32.8135	0.276425	34.2887	0.145219	34.3061	0.689544	34.2783	0.51526
32.8135	1.33364	34.2887	2.16024	34.3061	1.90113	34.2783	2.19741
42.1872	1.33364	44.0839	2.16024	44.1062	1.90113	44.0704	2.19741
42.1872	2.00176	44.0839	3.35397	44.1062	2.62843	44.0704	3.04633
54.2387	2.00176	56.6771	3.35397	56.7058	2.62843	56.6597	3.04633
54.2387	1.7163	56.6771	2.66435	56.7058	2.41543	56.6597	2.44585
69.7328	1.7163	72.8678	2.66435	72.9047	2.41543	72.8455	2.44585
69.7328	0.685029	72.8678	0.816359	72.9047	1.36391	72.8455	0.958702
89.653	0.685029	93.6835	0.816359	93.731	1.36391	93.6549	0.958702
89.653	0	93.6835	0	93.731	0.152561	93.6549	0
115.264	0	120.446	0	120.507	0.152561	120.409	0
115.264	0	120.446	0	120.507	0	120.409	0
148.191	0	154.853	0	154.931	0	154.805	0
148.191	0	154.853	0	154.931	0	154.805	0
190.523	0	199.089	0	199.19	0	199.028	0
190.523	0	199.089	0	199.19	0	199.028	0
244.949	0	255.962	0	256.091	0	255.883	0
244.949	0	255.962	0	256.091	0	255.883	0
314.923	0	329.081	0	329.248	0	328.98	0
314.923	0	329.081	0	329.248	0	328.98	0
404.886	0	423.088	0	423.302	0	422.959	0
404.886	0	423.088	0	423.302	0	422.959	0
520.547	0	543.95	0	544.225	0	543.783	0
520.547	0	543.95	0	544.225	0	543.783	0
669.25	0	699.337	0	699.691	0	699.123	0
669.25	0	699.337	0	699.691	0	699.123	0
860.431	0	899.113	0	899.569	0	898.838	0
860.431	0	899.113	0	899.569	0	898.838	0
1106.23	0	1155.96	0	1156.54	0	1155.61	0
1106.23	0	1155.96	0	1156.54	0	1155.61	0
1422.24	0	1486.18	0	1486.93	0	1485.72	0
1422.24	0	1486.18	0	1486.93	0	1485.72	0
1828.52	0	1910.73	0	1911.69	0	1910.14	0
1828.52	0	1910.73	0	1911.69	0	1910.14	0
2350.86	0	2456.55	0	2457.8	0	2455.8	0
2350.86	0	2456.55	0	2457.8	0	2455.8	0
3022.43	0	3158.3	0	3159.91	0	3157.34	0
3022.43	0	3158.3	0	3159.91	0	3157.34	0
3885.83	0	4060.52	0	4062.58	0	4059.28	0
3885.83	0	4060.52	0	4062.58	0	4059.28	0
4995.87	0	5220.47	0	5223.12	0	5218.88	0
4995.87	0	5220.47	0	5223.12	0	5218.88	0
6423.02	0	6711.78	0	6715.18	0	6709.73	0
6423.02	0	6711.78	0	6715.18	0	6709.73	0
8257.85	0	8629.1	0	8633.48	0	8626.46	0
8257.85	0	8629.1	0	8633.48	0	8626.46	0
10616.8	0	11094.1	0	11099.8	0	11090.7	0
10616.8	0	11094.1	0	11099.8	0	11090.7	0
13649.7	0	14263.3	0	14270.6	0	14259	0
13649.7	0	14263.3	0	14270.6	0	14259	0
17548.9	0	18337.9	0	18347.2	0	18332.3	0
17548.9	0	18337.9	0	18347.2	0	18332.3	0
22562.1	0	23576.4	0	23588.3	0	23569.2	0
22562.1	0	23576.4	0	23588.3	0	23569.2	0
29007.3	0	30311.3	0	30326.7	0	30302.1	0
29007.3	0.616472	30311.3	0	30326.7	0	30302.1	0
37293.6	0.616472	38970.2	0	38990	0	38958.3	0
37293.6	1.11953	38970.2	0	38990	0	38958.3	0
47947.1	1.11953	50102.7	0	50128.1	0	50087.4	0
47947.1	0.995147	50102.7	0	50128.1	0	50087.4	0
61644	0.995147	64415.3	0	64447.9	0	64395.6	0
61644	0.419266	64415.3	0	64447.9	0	64395.6	0
79253.5	0.419266	82816.5	0	82858.5	0	82791.2	0
79253.5	0	82816.5	0	82858.5	0	82791.2	0
101893	0	106474	0	106528	0	106442	0
101893	0	106474	0	106528	0	106442	0
131001	0	136890	0	136960	0	136848	0
131001	0	136890	0	136960	0	136848	0
168423	0	175995	0	176084	0	175941	0
168423	0	175995	0	176084	0	175941	0
216536	0	226271	0	226385	0	226202	0
216536	0	226271	0	226385	0	226202	0
278393	0	290909	0	291056	0	290820	0
278393	0	290909	0	291056	0	290820	0
357920	0	374011	0	374200	0	373897	0
357920	0	374011	0	374200	0	373897	0
460165	0	480853	0	481097	0	480706	0
460165	0	480853	0	481097	0	480706	0
591618	0	618216	0	618529	0	618027	0
591618	0	618216	0	618529	0	618027	0
760623	0	794819	0	795221	0	794576	0
760623	0	794819	0	795221	0	794576	0
977907	0	1.02187e+06	0	1.02239e+06	0	1.02156e+06	0
977907	0	1.02187e+06	0	1.02239e+06	0	1.02156e+06	0
1.25726e+06	0	1.31378e+06	0	1.31445e+06	0	1313382	0
1.25726e+06	0	1.31378e+06	0	1.31445e+06	0	1313382	0
1.61642e+06	0	1.68909e+06	0	1689942	0	1.68857e+06	0
1.61642e+06	0	1.68909e+06	0	1689942	0	1.68857e+06	0
2.07817e+06	0	2.1716e+06	0	2.1727e+06	0	2.17094e+06	0
2.07817e+06	0	2.1716e+06	0	2.1727e+06	0	2.17094e+06	0
2671832	0	2791950	0	2.79336e+06	0	2791096	0
2671832	0	2791950	0	2.79336e+06	0	2791096	0

## Sheet: e
lane	sample
1	dmpc
2	dmpc/dmpg (in TBS buffer)
3	dmpg/dmpc (in TBS buffer)
4	dmpg

## Sheet: f
symmetric					dmpc/dmpg					dmpg/dmpc
DMPG %	Z-potential	min	max		DMPG %	Z-potential	min	max		DMPG %	Z-potential	min	max
0	-2.92	-3.09	-2.62		6.3	-30.23	-30.6	-29.5		5.5	-12.1	-12.7	-11.3
12.5	-12.4	-13.3	-11.8		6	-30.07	-31	-29.5		5	-11.55	-12	-11.1
25	-19.7	-19.9	-19.2		4.8	-30.68	-31.4	-29.9		6	-12.8	-13.1	-12.4
37.5	-22	-22.4	-21.7		8.8	-27.3	-28.9	-26.2		10.9	-19.03	-19.8	-18.5
50	-24.7	-25.2	-24.1		8.9	-27.8	-28.5	-26.9		10.4	-17.37	-17.5	-17.2
62.5	-27.1	-27.4	-26.8		10.7	-28.1	-28.3	-27.8		10.6	-16.03	-16.6	-15.3
75	-28.4	-28.9	-27.9		10.6	-27.6	-28.3	-26.7		14.7	-21.3	-22.1	-20.1
87.5	-29.1	-29.4	-28.9		16.3	-26	-27.3	-25.7		14.1	-20.9	-21.5	-19.5
100	-32.8	-33.13	-31.77		15.9	-26.13	-26.9	-26.2		15.9	-22.07	-22.5	-21.8
					14	-26.57	-26.9	-26.5		19	-24.07	-24.3	-23.3
										17.5	-24.43	-25	-24.4
										25	-26	-26.9	-25.5

## Sheet: g
salt conc (mono)	salt conc (di)	pH	Rh	temp	overall_charge	tm	chol
0.00450928	0.00488008	0.00203386	0.00500239	0.000437543	0.0242419	0.00219317	0.000824746
0.00148031	0.00281818	0.000738352	0.00185243	0.000228331	0.00882367	0.00106041	0.000409502
0.00266608	0.00484149	0.00119489	0.00243304	0.000419013	0.0131866	0.00178436	0.000621684
0.00280827	0.00259211	0.0011579	0.00375857	0.000304408	0.0163752	0.00165311	0.000649004
0.00328649	0.0044245	0.00171424	0.00259508	0.000492633	0.0144698	0.00180912	0.000628057
0.00641301	0.00534639	0.00284071	0.00638859	0.000705584	0.0264776	0.00270832	0.00239575
0.00294056	0.00361549	0.00114332	0.00244591	0.000413653	0.0145657	0.00167597	0.00094049
0.00209493	0.00219062	0.0005548	0.00230676	0.000204792	0.0106742	0.00101282	0.000595033
0.00329995	0.00498406	0.00174106	0.00454845	0.000504234	0.0209535	0.00187813	0.000754411
0.00405057	0.00744874	0.0014202	0.00523749	0.0006835	0.0197177	0.00221374	0.000821156
0.00361717	0.00375987	0.00174312	0.00357259	0.000389132	0.0164049	0.00196379	0.000588506
0.00215228	0.00492585	0.0016244	0.00282542	0.000421126	0.0113199	0.00134129	0.00109061
0.0032862	0.00354255	0.00183986	0.00354354	0.000422158	0.0161157	0.00216692	0.00115671
0.00307455	0.00325634	0.00140943	0.00255484	0.000406283	0.0122202	0.00182648	0.000962364
0.00258139	0.00379883	0.00123021	0.00241668	0.000457785	0.0136111	0.00138849	0.00111276
0.00409311	0.00543743	0.00174492	0.00419759	0.000818543	0.0239447	0.00285824	0.000724063
0.00223101	0.00376989	0.00141137	0.00261557	0.000333169	0.0117675	0.00117909	0.000765709
0.00253492	0.00246777	0.000950818	0.00351332	0.000268812	0.0129618	0.00154089	0.000820251
0.0117831	0.00716334	0.00633034	0.0087641	0.00118527	0.0379486	0.00485039	0.00338952
0.00332952	0.00447897	0.00218971	0.00405764	0.0005217	0.0217792	0.00282904	0.00115719
0.00357036	0.0032383	0.00120607	0.00407472	0.000471114	0.0206888	0.00194117	0.000864329
0.00324554	0.00280914	0.0010775	0.00477174	0.000428374	0.0180565	0.00194337	0.000275839
0.00255937	0.0036178	0.00144535	0.00258619	0.000377917	0.0111813	0.00151847	0.000540982
0.00399009	0.00490988	0.00215583	0.00463571	0.00055213	0.0209925	0.00270503	0.00137274
0.00451803	0.00295801	0.00258073	0.00458567	0.000973094	0.022699	0.00245344	0.000598491
0.00295869	0.0036366	0.00126356	0.00273438	0.000439592	0.0134829	0.00139955	0.000928304
0.00556585	0.0060833	0.00282386	0.00622845	0.000744748	0.0290438	0.00320944	0.00245175
0.00319304	0.00447091	0.00143042	0.00351565	0.000582146	0.018252	0.00190473	0.00100507
0.00261872	0.0044766	0.00125357	0.00240912	0.000369938	0.00845605	0.00132272	0.000576697
0.00285826	0.00334943	0.00140785	0.00406825	0.000414505	0.0165712	0.00169035	0.00112359
0.00348169	0.00328843	0.00126802	0.00310856	0.000455448	0.0142067	0.00172013	0.000508116
0.00405019	0.00489054	0.00163807	0.00369118	0.000515067	0.0193389	0.00208282	0.00187781
0.00327962	0.00297529	0.00168395	0.00364329	0.000433702	0.0161048	0.00153564	0.000921275
0.00404991	0.00328999	0.00190294	0.00391341	0.000605846	0.019123	0.00238027	0.000786549
0.00424121	0.00458291	0.00261693	0.00588379	0.000551594	0.0255921	0.00289181	0.000882151
0.00457233	0.0034434	0.00144196	0.00367117	0.000733772	0.0195064	0.00310133	0.00258758
0.0037417	0.00637881	0.00143414	0.00339093	0.000544147	0.0164396	0.00213311	0.00108046
0.00272348	0.00421363	0.00119905	0.00259759	0.0003231	0.0129801	0.00158351	0.00111541
0.00128952	0.00131272	0.00042853	0.00143963	0.000194143	0.00678793	0.000836234	0.00058813
0.00440254	0.00343828	0.00172595	0.00439198	0.000636141	0.0179278	0.0024022	0.00115944
0.00138529	0.00252766	0.000688196	0.00175563	0.000211531	0.00802363	0.000958501	0.000428894
0.00152271	0.0022256	0.000711996	0.00120182	0.000205536	0.0044834	0.000977613	0.000291907
0.00556825	0.00595394	0.00371117	0.00656921	0.00106335	0.0268374	0.00357738	0.00190518
0.00363603	0.00472625	0.00125614	0.00293544	0.000512502	0.0161266	0.00192187	0.000951881
0.0046014	0.00618411	0.00271735	0.00413714	0.00080394	0.0197919	0.00288887	0.00251403
0.00344918	0.00580708	0.000968506	0.00409936	0.000455324	0.0215245	0.00171249	0.000850403
0.00319778	0.00324764	0.00153711	0.0031851	0.000587721	0.0151868	0.00206292	0.000514077
0.0033929	0.00395103	0.00148781	0.00298361	0.000435792	0.0144446	0.00168576	0.00125103
0.00200338	0.00286274	0.000836089	0.00234191	0.000265738	0.0107564	0.00135049	0.000323882
0.00496641	0.0046178	0.00236247	0.00483505	0.000750755	0.0202962	0.0024947	0.00219457

## Sheet: h
Predicted			Experimental			Cubic fit of form: ax**3 + bx**2 + cx + d
DMPG %	predicted value (mV)		DMPG %	Ζ-potential (mV)		a	9.24719e-05
0	2.46695		0	-3		b	0.0160456
1	2.46695		12.5	-12.4		c	-0.950634
2	-5.38211		25	-19.7		d	-5.46682
3	-8.90832		37.5	-22
4	-8.86037		50	-24.7
5	-9.20763		62.5	-27.1
6	-13.7919		75	-28.4
7	-16.7082		87.5	-29.1
8	-16.5558		100	-33
9	-16.4962
10	-16.3636
11	-16.2848
12	-16.2533
13	-16.3791
14	-16.6436
15	-16.8698
16	-17.4661
17	-17.5414
18	-17.9335
19	-18.5848
20	-19.5004
21	-19.9989
22	-19.9992
23	-20.5942
24	-20.8616
25	-20.928
26	-21.5927
27	-21.7688
28	-21.8817
29	-21.9251
30	-21.9613
31	-22.028
32	-22.1202
33	-22.1161
34	-22.8361
35	-22.852
36	-22.9119
37	-22.8954
38	-22.9569
39	-22.9752
40	-22.9745
41	-23.0256
42	-23.0369
43	-23.0745
44	-23.0482
45	-23.073
46	-23.0954
47	-22.9753
48	-22.9561
49	-22.9833
50	-22.9891
51	-23.0638
52	-23.2072
53	-23.2072
54	-23.2327
55	-23.2492
56	-23.3565
57	-23.4634
58	-23.4568
59	-23.9431
60	-23.9563
61	-23.9623
62	-24.1068
63	-24.1068
64	-25.8202
65	-25.8706
66	-25.8706
67	-25.8614
68	-25.5537
69	-25.6942
70	-25.7284
71	-26.5006
72	-26.5006
73	-26.5006
74	-26.4937
75	-26.6122
76	-27.3117
77	-27.3102
78	-27.3102
79	-27.5273
80	-27.5273
81	-27.8951
82	-27.8951
83	-27.8951
84	-27.8683
85	-27.9038
86	-27.9038
87	-28.0372
88	-28.0372
89	-28.0372
90	-28.0372
91	-28.2032
92	-28.2032
93	-28.2032
94	-28.2032
95	-30.7034
96	-30.7034
97	-30.7034
98	-30.7034
99	-30.7034
100	-30.7034
