# Supplementary material for: Protein–lipid charge interactions control the folding of outer membrane proteins into asymmetric membranes
Source: Nat Chem. 2023 Sep 14;15(12):1754–64. doi: 10.1038/s41557-023-01319-6 (PMC10695831; doi:10.1038/s41557-023-01319-6)
Supplement: Supplementary file 7 — Numerical source data for Fig. 2. [file 41557_2023_1319_MOESM7_ESM.xlsx]

## Sheet: a
DMPG/DMPC liposome kinetics
ID	Liposome base	asymmetry (outer leaflet)	Liposome/asymmetry prep	mono/bi-phasic	k1	yo	plateau		Liposome average		column name for kinetic curve
25	DMPC	-	1		0.000627452	-0.00735843	1.07526				dmpc r1
	DMPC		1		0.000568859	0.047208	0.963167		0.000598155		dmpc r2
26	DMPC		2		0.000768717	0.0145468	0.921976				dmpc r3
	DMPC		2		0.000576017	0.0620371	1.00979				dmpc r4
	DMPC		2		0.000681934	0.0172803	0.948544				dmpc r5
	DMPC		2		0.000665646	0.000851298	0.946239		0.000673079		dmpc r6
27	DMPC		3		0.00045405	0.0531127	0.985714				dmpc r7
	DMPC		3		0.000369977	0.043331	1.06474		0.000412013		dmpc r8
47	90:10 DMPC:DMPG		1		0.000397242	6.14568e-26	0.825379				90:10 DMPC:DMPG r1
	90:10 DMPC:DMPG		1		0.000173833	1.15537e-14	0.892738		0.000285538		90:10 DMPC:DMPG r2
48	90:10 DMPC:DMPG		2		0.000601653	0.0174162	0.958005				90:10 DMPC:DMPG r3
	90:10 DMPC:DMPG		2		0.00029212	0.11579	0.785124		0.000446887		90:10 DMPC:DMPG r4
49	90:10 DMPC:DMPG		3		0.000367314	4.04884e-18	0.882046				90:10 DMPC:DMPG r5
	90:10 DMPC:DMPG		3		0.000346038	1.26852e-16	0.655521		0.000356676		90:10 DMPC:DMPG r6
50	80:20 DMPC:DMPG		1		0.00106115	0.108814	0.87408				80:20 DMPC:DMPG_r1
	80:20 DMPC:DMPG		1		0.0016359	0.0865514	0.854506		0.00134853		80:20 DMPC:DMPG_r2
51	80:20 DMPC:DMPG		2		0.0012776	0.0321751	0.784186				80:20 DMPC:DMPG_r3
	80:20 DMPC:DMPG		2		0.000967984	0.220078	0.895051		0.00112279		80:20 DMPC:DMPG_r4
52	80:20 DMPC:DMPG		3		0.000785662	0.119654	0.806986		0.000785662		80:20 DMPC:DMPG_r5
53	70:30 DMPC:DMPG		1		0.0029143	0.0665399	0.772066				70:30 DMPC:DMPG_r1
	70:30 DMPC:DMPG		1		0.00147132	0.0845237	0.868809		0.00219281		70:30 DMPC:DMPG_r2
54	70:30 DMPC:DMPG		2		0.00128011	-0.0179734	0.895448				70:30 DMPC:DMPG_r3
	70:30 DMPC:DMPG		2		0.00174076	0.0249304	1.0287		0.00151043		70:30 DMPC:DMPG_r4
55	70:30 DMPC:DMPG		3		0.00151293	-0.0468407	0.756371		0.00151293		70:30 DMPC:DMPG_r5
56	70:30 DMPC:DMPG		4		0.00110029	0.0412001	0.801043		0.00110029		70:30 DMPC:DMPG_r6
57	60:40 DMPC:DMPG		1		0.00281911	0.0972295	0.999517				60:40 DMPC:DMPG r1
	60:40 DMPC:DMPG		1		0.00215374	0.0922748	1.03299		0.00248643		60:40 DMPC:DMPG r2
58	60:40 DMPC:DMPG		2		0.00310227	-0.00530238	1.0509		0.00310227		60:40 DMPC:DMPG r3
70	DMPC	10% DMPG	1		0.000147715	0.0624336	1.06159				~10% DMPG/DMPC r1
	DMPC	10% DMPG	1		0.000120786	0.0721468	1.16404				~10% DMPG/DMPC r2
	DMPC	10% DMPG	1		0.000156576	0.120595	1.00017		0.000141692		~10% DMPG/DMPC r3
71	DMPC	10% DMPG	2		4.07009e-05	0.0273346	1.20846				~10% DMPG/DMPC r4
	DMPC	10% DMPG	2		4.61072e-05	-0.0804043	1.34637				~10% DMPG/DMPC r5
	DMPC	10% DMPG	2		0.000113515	-0.0874948	0.775101		6.67743e-05		~10% DMPG/DMPC r6
73	DMPC	20% DMPG	1		not completed (~50000 s, ~14h)						~20% DMPG/DMPC r1
	DMPC	20% DMPG	1		not completed (~50000 s, ~14h)						~20% DMPG/DMPC r2
	DMPC	20% DMPG	1		not completed (~50000 s, ~14h)						~20% DMPG/DMPC r3
74	DMPC	20% DMPG	2		not completed (~50000 s, ~14h)						~20% DMPG/DMPC r4
	DMPC	20% DMPG	2		not completed (~50000 s, ~14h)						~20% DMPG/DMPC r5
	DMPC	20% DMPG	2		not completed (~50000 s, ~14h)						~20% DMPG/DMPC r6
75	DMPC	20% DMPG	3		No clear folding (~35000)						~20% DMPG/DMPC r7
	DMPC	20% DMPG	3		No clear folding (~35000)						~20% DMPG/DMPC r8
76	DMPC	30% DMPG	1		not completed (~63000 s)						~30% DMPG/DMPC r1
	DMPC	30% DMPG	1		not completed (~63000 s)						~30% DMPG/DMPC r2
77	DMPC	30% DMPG	2		not completed (~63000 s)						~30% DMPG/DMPC r3
	DMPC	30% DMPG	2		not completed (~63000 s)						~30% DMPG/DMPC r4
77	DMPC	30% DMPG	3		Spectra – does not fully fold over ~50000s						30%-dmpg-dmpc_spectra
	DMPC	30% DMPG	3		Spectra – does not fully fold over ~50000s						30%-dmpg-dmpc_spectra
	DMPC	30% DMPG	3		Spectra – does not fully fold over ~50000s						30%-dmpg-dmpc_spectra
	DMPC	30% DMPG	3		Spectra – does not fully fold over ~50000s						30%-dmpg-dmpc_spectra

## Sheet: b
DMPG/DMPC liposome kinetics
ID	Liposome base	asymmetry (outer leaflet)	Liposome/asymmetry prep	mono/bi-phasic	k1	yo	plateau			Liposome average		column name for kinetic curve
28	DMPG		1		0.0210844	-0.00977926	0.930904					dmpg_r1
	DMPG				0.0243935	-0.000993299	0.954007					dmpg_r2
	DMPG				0.0287587	-0.00221276	0.952013					dmpg_r3
	DMPG				0.0211216	0.0113422	0.962183			0.0238395		dmpg_r4
29	DMPG		2			-0.0303149	0.861797			0.0243921		dmpg_r5
	DMPG				0.0245819	0.0299452	0.978043					dmpg_r6
	DMPG				0.0242024	0.0169743	0.963855					dmpg_r7
30	DMPG		3		0.0225438	0.00959444	0.938649			0.0225438		dmpg_r8
31	DMPG		5		0.018564	0.138586	0.959868			0.018564		dmpg_r9
90	DMPG		6		0.0229828	0.0850202	0.931854			0.0229828
39	10:90 DMPC:DMPG		1		0.0113803	0.0512543	0.998393					10:90 DMPC:DMPG r1
	10:90 DMPC:DMPG		1		0.0115719	0.0367197	1.01315					10:90 DMPC:DMPG r2
	10:90 DMPC:DMPG		1		0.0142261	0.0356682	0.951081			0.0123928		10:90 DMPC:DMPG r3
40	10:90 DMPC:DMPG		2		0.0111212	0.00734738	0.941501					10:90 DMPC:DMPG r4
	10:90 DMPC:DMPG		2		0.00919837	0.135921	0.962023					10:90 DMPC:DMPG r5
	10:90 DMPC:DMPG		2		0.0114179	0.0796851	0.932899			0.0105792		10:90 DMPC:DMPG r6
41	20:80 DMPC:DMPG		1		0.00901421	0.0166679	0.982539					20:80 DMPC:DMPG r1
	20:80 DMPC:DMPG		1		0.0074158	0.0425504	0.996279					20:80 DMPC:DMPG r2
	20:80 DMPC:DMPG		1		0.00793631	0.0486705	0.991303					20:80 DMPC:DMPG r3
	20:80 DMPC:DMPG		1		0.00880213	0.0465752	1.00107			0.00829211		20:80 DMPC:DMPG r4
42	20:80 DMPC:DMPG		2		0.00763268	0.0931453	0.977431					20:80 DMPC:DMPG r5
	20:80 DMPC:DMPG		2		0.00820437	0.0331182	0.960924					20:80 DMPC:DMPG r6
	20:80 DMPC:DMPG		2		0.00533428	0.0973312	0.981652					20:80 DMPC:DMPG r7
	20:80 DMPC:DMPG		2		0.00533046	0.0935946	0.983015			0.00662545		20:80 DMPC:DMPG r8
43	20:80 DMPC:DMPG		3		0.00696708	-0.00433035	1.27644					20:80 DMPC:DMPG r9
	20:80 DMPC:DMPG		3		0.00922997	-0.0196583	1.07507			0.00809853		20:80 DMPC:DMPG r10
44	30:70 DMPC:DMPG		1		0.00472368	0.0772387	0.990194					30:70 DMPC:DMPG r1
	30:70 DMPC:DMPG		1		0.00372878	0.0601384	1.01478					30:70 DMPC:DMPG r2
	30:70 DMPC:DMPG		1		0.00497375	0.0515122	0.995505			0.0044754		30:70 DMPC:DMPG r3
45	30:70 DMPC:DMPG		2		0.00366868	0.103485	0.94886					30:70 DMPC:DMPG r4
	30:70 DMPC:DMPG		2		0.00284087	0.123323	0.978392			0.00325478		30:70 DMPC:DMPG r5
46	30:70 DMPC:DMPG		3		0.00299425	0.089706	0.95095					30:70 DMPC:DMPG r6
	30:70 DMPC:DMPG		3		0.00272812	0.153215	0.995546			0.00286119		30:70 DMPC:DMPG r7
63	DMPG	20% DMPC	2		0.0152193	0.0262065	0.839868			0.0152193
64	DMPG		3		0.0146794	-0.0534021	0.805606			0.0146794		~20% DMPC/DMPG r2
65	DMPG		4		0.0152985	-0.0567453	0.849713			0.0152985		~20% DMPC/DMPG r3
67	DMPG		5	bi	0.0170626	-0.0162724	1.07741	0.00146964	0.923126	0.0170626		~20% DMPC/DMPG r4
67	DMPG	30% DMPC	1	bi	0.0122721	0.42746	0.930167	0.167646	0.503409
	DMPG		1		0.00593085	-0.0138517	0.957852	0.00593027	1.04174	0.00910146
68	DMPG		2		0.00894011	0.348301	0.961632	0.0637876	0.608315
	DMPG		2		0.00822134	0.0377881	1.05741	0.071218	1.01736	0.00858072
69	DMPG		3		0.00774675	-0.0540781	0.968998
	DMPG		3		0.0073966	0.0177669	0.959433			0.00757167
60	DMPG	10% DMPC	1		0.0190158	0.0187508	0.944617			0.0190158		~10% DMPC/DMPG r1
61	DMPG		2		0.018046	0.0380171	0.970834			0.0196761		~10% DMPC/DMPG r3
	DMPG		3		0.0213062	0.0112814	0.957767					~10% DMPC/DMPG r4
62

## Sheet: c
Raw gels in: gels/urea_folding_gels/WT-ompa
fraction unfolded from densitometry:
Urea	DMPG_average	Urea	dmpg_all	Urea	DMPC_average	Urea	DMPC_all	Urea	DMPG/PC_average	Urea	DMPG/PC_all	Urea	DMPC/PG_average	Urea	DMPC/PG_all	Urea	DMPG:PC 90:10 average	Urea	DMPG:PC 90:10 all	Urea	DMPG:PC 10:90 average	Urea	DMPG:PC 10:90 all
0.5	0.141789	0.5	0.077475	0.5	0.218351	0.5	0.171142	0.5	0.258587	0.5	0.267572	0.5	0.160049	0.5	0.167934	1.5	0.0330639	1.5	0.0661278	0.5	0.565114	0.5	0.522408
1	0.115452	1	0.0515377	1	0.210744	1	0.174841	1	0.371721	1	0.417894	1	0.101315	1	0.109401	2	0.208156	2	0.174166	1	0.704581	1	0.604243
1.5	0.0833208	1.5	0.0304298	1.5	0.215807	1.5	0.298305	1.5	0.618811	1.5	0.594684	1.5	0.0850532	1.5	0.0775961	2.5	0.322245	2.5	0.323997	1.5	0.91479	1.5	0.975781
2	0.0934387	2	0.0402025	2	0.409909	2	0.525174	2	0.823633	2	0.812878	2	0.072755	2	0.0293162	3	0.578422	3	0.435962	2	1	2	1
2.5	0.104707	2.5	0.075821	2.5	0.654195	2.5	0.789901	2.5	0.925416	2.5	0.905593	2.5	0.0778313	2.5	0.032504	3.5	0.655811	3.5	0.655811	2.5	1	2.5	1
3	0.133592	3	0.118898	3	0.778022	3	0.787022	3	0.912015	3	0.964668	3	0.12567	3	0.0340185	4	0.901999	4	0.942637	3	1	3	1
3.5	0.200718	3.5	0.193523	3.5	0.871954	3.5	0.93207	3.5	0.887068	3.5	0.843461	3.5	0.206071	3.5	0.175415	4.5	1	4.5	1	3.5	1	3.5	1
4	0.352941	4	0.295102	4	0.92573	4	0.95816	4	0.954044	4	0.972294	4	0.427446	4	0.258805	5	1	5	1	4	1	4	1
4.5	0.475652	4.5	0.441431	4.5	0.947532	4.5	0.965978	4.5	0.973645	4.5	0.981142	4.5	0.603548	4.5	0.63996	5.5	1	5.5	1	4.5	1	4.5	1
5	0.602306	5	0.53409	5	0.96089	5	0.98093	5	0.971432	5	0.972694	5	0.765425	5	0.591097	6	1	6	1	5	1	5	1
5.5	0.786195	0.5	0.206102			0.5	0.22828			0.5	0.249603	5.5	0.934116	0.5	0.202642	6.5	1	6.5	1	5.5	1	5.5	1
6	0.914392	1	0.179365			1	0.189159			1	0.325549	6	1	1	0.119603			1.5	0			0.5	0.60782
6.5	0.991426	1.5	0.136212			1.5	0.204725			1.5	0.642937	6.5	1	1.5	0.0905768			2	0.242145			1	0.80492
7	1	2	0.146675			2	0.312662			2	0.834387	7	1	2	0.12812			2.5	0.320493			1.5	0.853799
7.5	1	2.5	0.133592			2.5	0.576911			2.5	0.945238	7.5	1	2.5	0.0363858			3	0.720882			2	1
8	1	3	0.179223			3	0.77458			3	0.859362	8	1	3	0.0465378			4	0.861361			2.5	1
		3.5	0.172967			3.5	0.840359			3.5	0.930675			3.5	0.122697			4.5	1			3	1
		4	0.269254			4	0.916254			4	0.935795			4	0.272177			5	1			3.5	1
		4.5	0.371855			4.5	0.93349			4.5	0.966148			4.5	0.56339			5.5	1			4	1
		5	0.590898			5	0.960828			5	0.97017			5	0.663768			6	1			4.5	1
		3	0.117718			1	0.212919							0.5	0.124705			6.5	1			5	1
		3.5	0.183648			1.25	0.185863							1	0.065084							5.5	1
		4	0.477858			1.5	0.277498							1.5	0.0602906
		4.5	0.568508			1.75	0.311186							2	0.0629079
		5	0.666725			2	0.254177							2.5	0.130616
		5.5	0.77113			2.25	0.549971							3	0.10865
		6	0.887333			2.5	0.577243							3.5	0.11107
		6.5	1			2.75	0.764683							4	0.352104
		7	1			3	0.752526							4.5	0.432027
		7.5	1			3.25	0.827419							5	0.725818
		8	1			3.5	0.869082							0.5	0.144913
		3	0.118528			1	0.241614							1	0.111172
		3.5	0.252736			1.25	0.153194							1.5	0.111749
		4	0.369552			1.5	0.243383							2	0.0706756
		4.5	0.520813			1.75	0.28513							2.5	0.111819
		5	0.617512			2	0.409945							3	0.109836
		5.5	0.801259			2.25	0.520196							3.5	0.133168
		6	0.941451			2.5	0.71559							4	0.260577
		6.5	0.982853			2.75	0.737606							4.5	0.291934
		7	1			3.25	0.813372							5	0.744659
		7.5	1			3.5	0.865216							3.5	0.198001
		8	1											4	0.33486
														4.5	0.726587
														5	0.829617
														5.5	0.95845
														6	0.944347
														6.5	1
														7	1
														7.5	1
														8	1
														8.5	1
														3.5	0.25698
														4	0.359216
														4.5	0.694425
														5	0.864361
														5.5	0.908758
														6	0.923886
														6.5	1
														7	1
														7.5	1
														8	1
														8.5	1

## Sheet: d
nm	DMPC	nm	DMPG/PC	nm	DMPG	nm	DMPC/PG	nm	OmpA_unfolded
300	20149.7	300	13645.5	300	5087.11	300	22994.5	300	1966.97
301	22601.5	301	14827.4	301	5794.16	301	23475	301	2142.75
302	25021.4	302	16400.2	302	6667.28	302	25020.8	302	2219.79
303	27719.1	303	18379.2	303	7284.77	303	26216.3	303	2376.94
304	31492.2	304	22076.6	304	8355.47	304	27969.9	304	2443.38
305	34135.9	305	23642.6	305	8970.38	305	29449.2	305	2529.76
306	37143.7	306	24543.8	306	9707.8	306	31474.8	306	2627.73
307	40817.2	307	28261.3	307	9985.58	307	32961.2	307	2749.87
308	44484.6	308	32171.2	308	11408.1	308	34762.5	308	2788.22
309	47769.7	309	35685.5	309	12037.1	309	37167.8	309	2853.13
310	51380.3	310	38543.3	310	13013	310	38866.3	310	2895.09
311	54437.7	311	43298.3	311	13637.4	311	40359.3	311	2983.74
312	58126.4	312	47965.2	312	15085.7	312	42443.3	312	3032.14
313	61231.5	313	48698.4	313	15516.3	313	44701.1	313	3117.71
314	64551.4	314	51458.8	314	16452.4	314	45897.1	314	3253.68
315	68157.9	315	55332.7	315	17475.1	315	48262.6	315	3267.88
316	71208.5	316	56447.8	316	18281.1	316	50779.6	316	3437.45
317	74239.7	317	59078.8	317	18654.6	317	52470.1	317	3530.54
318	77898.6	318	61051.2	318	19822	318	54150.3	318	3655.28
319	80940	319	63107.3	319	20247.2	319	57095.5	319	3776.71
320	83202.2	320	63572.6	320	20982.6	320	58426.7	320	3894.96
321	85193.3	321	62776.5	321	21669	321	60156.9	321	4044.26
322	88275.2	322	67002.6	322	22104.4	322	61966.8	322	4222.7
323	89654.6	323	68092.9	323	22832.2	323	62854.5	323	4392.85
324	90877.1	324	70606.8	324	23112.9	324	63232.3	324	4546.61
325	92801.9	325	71109.5	325	23522.4	325	65274.7	325	4654.42
326	94458.1	326	72170.4	326	23957.4	326	65471.2	326	4866.49
327	95185.8	327	71731.4	327	24440.2	327	65245.8	327	5001.06
328	97083.8	328	71859.2	328	24959.3	328	66005	328	5226.19
329	97881.3	329	74094.9	329	24859.8	329	65607.8	329	5369.69
330	99291.7	330	71946.4	330	25163.4	330	66062.9	330	5500.4
331	99036.8	331	73686.7	331	25176.4	331	65499.2	331	5700.6
332	99644.7	332	72595.2	332	25224	332	65576.2	332	5892.78
333	100133	333	72352.1	333	25450.2	333	65341.9	333	6013.79
334	98932.8	334	72510	334	25395.8	334	65306.5	334	6149.04
335	98283	335	70626.1	335	25087	335	65203.1	335	6249.76
336	98605.5	336	72099.4	336	24805.7	336	64434	336	6346.51
337	98069.8	337	70750.4	337	25053.9	337	64853.1	337	6477.34
338	97598	338	70422.2	338	24489.9	338	64373.7	338	6567.18
339	95399.3	339	69313.9	339	24253.2	339	64126.7	339	6656.98
340	94695.7	340	69283.8	340	23890.4	340	63383.8	340	6799.71
341	93318	341	68915.9	341	23733.2	341	62692.6	341	6830.04
342	92567.5	342	67081.1	342	22899.9	342	62299.1	342	6948.83
343	91077	343	66903.2	343	22739.2	343	61090.1	343	7016.2
344	89544	344	65184.5	344	22305.4	344	60555.8	344	7063.79
345	88189.2	345	64466.3	345	21931.4	345	59756.7	345	7092.03
346	86092.2	346	63446.6	346	21607.2	346	58199.8	346	7129.48
347	84405.8	347	61805.6	347	21062.2	347	57293.2	347	7113.47
348	83015.5	348	61458.5	348	20610.4	348	56221.3	348	7146.04
349	80596.2	349	59498.4	349	20296.9	349	54506.5	349	7102.16
350	79183.4	350	58963.7	350	19887.6	350	53288.7	350	7164.45
351	77472.7	351	57228.2	351	19453.3	351	51751.3	351	7180.15
352	75412.8	352	55436.8	352	18844.4	352	51251.5	352	7089.81
353	73027.9	353	56162.3	353	18512.5	353	50206.6	353	7105.99
354	71479.9	354	53289.4	354	17968.3	354	48727.6	354	6958.9
355	69280.9	355	51704.9	355	17506.9	355	47335.5	355	7030.42
356	67585.2	356	50400.7	356	16907.6	356	46117.5	356	6879.72
357	66309.2	357	49130.7	357	16430.2	357	45222.1	357	6872.46
358	64252.6	358	47872.7	358	16039.6	358	43627.9	358	6761.59
359	61618.9	359	45272.1	359	15470.6	359	42516.1	359	6708.62
360	59707.6	360	44489.5	360	14908.1	360	41167.8	360	6627.99
361	57766.6	361	43586.6	361	14570.3	361	40248.4	361	6587.8
362	56136.5	362	42724	362	13935	362	39130.4	362	6431.78
363	53892.6	363	40879.9	363	13542.1	363	37897.6	363	6252.74
364	52488	364	40508.4	364	12992.6	364	36622.6	364	6152.86
365	50979.7	365	38348.8	365	12580	365	35765.4	365	5986.6
366	48772.5	366	35874.8	366	12185.1	366	34676	366	5952.68
367	47178.2	367	35893.7	367	11651.9	367	33249	367	5852.26
368	45336.7	368	34461.1	368	11375.9	368	32320.8	368	5758.92
369	43459.9	369	33408.7	369	10856.5	369	30958.8	369	5594.08
370	42407.7	370	31425.7	370	10617.1	370	30141.4	370	5488.68
371	40365.2	371	30559	371	10062	371	29111.5	371	5334.69
372	38736	372	30212.8	372	9880.92	372	28170.1	372	5214.42
373	37467.4	373	28325.1	373	9231.44	373	27138.4	373	5092.61
374	35954.6	374	27498.6	374	8791.81	374	25847.7	374	4997.6
375	34373.5	375	26867.9	375	8421.23	375	25303.3	375	4801.86
376	32835.4	376	25170.6	376	8184.29	376	24185.5	376	4660.01
377	31168.2	377	25085.3	377	7843.5	377	23347.4	377	4505.9
378	30367	378	23367.7	378	7548.35	378	22239.9	378	4442.62
379	28998.8	379	22371.7	379	7179.13	379	21582.4	379	4322.41
380	27435	380	20665	380	6984.31	380	20526.4	380	4175.49
381	26238.3	381	20719.7	381	6602.42	381	19663.8	381	4019.8
382	25407.8	382	20684.1	382	6288.17	382	19208.2	382	3902.17
383	23962.1	383	18522.1	383	6119.87	383	18223.5	383	3724.77
384	22984.9	384	18476.9	384	5713.3	384	17633.9	384	3643.55
385	22150.1	385	17420.8	385	5596.12	385	17160.6	385	3562.14
386	20906.4	386	16454.9	386	5326.62	386	16393.8	386	3388.7
387	20149.2	387	16139.6	387	4940.38	387	15488.6	387	3311.36
388	19428.1	388	15033.6	388	4889.56	388	14953.4	388	3177.4
389	18203	389	14207.9	389	4713.42	389	14261.9	389	3057.97
390	17341.7	390	13932.6	390	4381.7	390	13936	390	2916.38
391	16699	391	12721.6	391	4217.53	391	12938.2	391	2840.15
392	15843.1	392	12696.5	392	4052.62	392	12754.8	392	2687.76
393	15337.9	393	11805.9	393	3906.77	393	12168.5	393	2612.07
394	14559.1	394	11560.6	394	3618.33	394	11718.7	394	2484.83
395	13697.4	395	10249.8	395	3463.33	395	11209.8	395	2408.05
396	13378.6	396	11135.2	396	3273.87	396	10878.2	396	2384.32
397	12358.7	397	9914.38	397	3164.41	397	10373.4	397	2226.5
398	12015.1	398	9444.12	398	3078.44	398	9980.79	398	2170.16
399	11483.1	399	9088.84	399	2923.84	399	9549.19	399	2078
400	10956.3	400	8613.58	400	2860.2	400	9127.53	400	2024.51

## Sheet: e
All raw kinetic traces in: kinetics/ompa_symmetric_kinetics.csv, ompa_asymmetric_kinetics.csv, bama_kinetics
OmpA DMPC	OmpA DMPC:PG 80:20	OmpA ~20% DMPG/DMPC	BamA DMPC	BamA DMPC:PG 80:20	Ompa ~20% DMPG/DMPC
0.000598155	0.00134853	0	0.000636297	0.000647143	0
0.000673079	0.00112279	0	0.000554312	0.000547911	0
0.000412013	0.000785662	0	0.00054022	0.000493839	0
0.000480121			0.000591891	0.000520531
0.000438487

## Sheet: f
All raw kinetic traces in: kinetics/ompa_symmetric_kinetics.csv, ompa_asymmetric_kinetics.csv, bama_kinetics
OmpA DMPG	OmpA DMPC:PG 20:80	OmpA ~20% DMPC/DMPG	BamA DMPG	BamA DMPC:PG 20:80	Ompa ~20% DMPC/DMPG
0.0238395	0.00829211	0.0152193	0.0189484	0.00809913	0.0121112
0.0333255	0.00662545	0.0146794	0.0175995	0.00765811	0.0126522
0.0225438	0.00809853	0.0152985	0.0179413	0.00899245	0.0110612
0.018564		0.0170626			0.0115325
0.0229828
