# Supplementary material for: Protein–lipid charge interactions control the folding of outer membrane proteins into asymmetric membranes
Source: Nat Chem. 2023 Sep 14;15(12):1754–64. doi: 10.1038/s41557-023-01319-6 (PMC10695831; doi:10.1038/s41557-023-01319-6)
Supplement: Supplementary file 8 — Numerical source data for Fig. 3. [file 41557_2023_1319_MOESM8_ESM.xlsx]

## Sheet: b
All raw kinetic traces in: kinetics/dmps_kinetics.csv
OmpA DMPC:PS 80:20	OmpA ~20% DMPS/DMPC	OmpA DMPE:PG 20:80	OmpA ~20% DMPE/DMPG
0.00197253	0	0.00472996	0.0142852
0.00226923	0	0.00397715	0.0106818
0.00212738	0	0.00406665	0.0117086
0.0011837			0.011459

## Sheet: c
Raw gels in: gels/urea_folding_gels/WT-ompa
fraction unfolded from densitometry:
Urea	DMPS:PC 10:90 average	Urea	DMPS:PC 10:90 all	Urea	DMPS/PC average	Urea	DMPS/PC all	Urea	DMPE:PG average	Urea	DMPE:PG all	Urea	DMPE/PG_average	Urea	DMPE/PG_all
0.5	0.151029	0.5	0.137824	0.5	0.520579	0.5	0.579735	1.5	0.0899588	1.5	0.0972475	3	0.166316	3	0.177621
1	0.507305	1	0.395397	1	0.635792	1	0.662038	2	0.161643	2	0.178442	3.5	0.376722	3.5	0.393903
1.5	0.841371	1.5	0.808355	1.5	0.814779	1.5	0.814779	2.5	0.267804	2.5	0.298874	4	0.50906	4	0.672777
2	0.898853	2	0.882402	2	0.939461	2	0.921841	3	0.32725	3	0.456563	4.5	0.652419	4.5	0.619662
2.5	0.922979	2.5	0.906576	2.5	0.943419	2.5	0.905285	3.5	0.485953	3.5	0.511011	5	0.727146	5	0.762475
3	0.96567	3	0.955893	3	0.965283	3	0.965296	4	0.59203	4	0.618076	5.5	0.81501	5.5	0.830694
3.5	0.990948	3.5	0.981896	3.5	0.981137	3.5	0.987044	4.5	0.774761	4.5	0.757559	6	0.892715	6	0.899294
4	1	4	1	4	0.968033	4	0.971276	5	0.867502	5	0.861653	6.5	0.953491	6.5	0.950845
4.5	1	4.5	1	4.5	0.98539	4.5	1	5.5	0.916049	5.5	0.93884	7	0.982021	7	0.985483
5	1	5	1	5	1	5	1	6	1	6	1	7.5	1	7.5	1
5.5	1	5.5	1			0.5	0.461422	6.5	1	6.5	1	8	1	8	1
		0.5	0.164235			1	0.609545			1.5	0.08267			3	0.155011
		1	0.619212			2	0.957081			2	0.144845			3.5	0.359541
		1.5	0.874388			2.5	0.981554			2.5	0.236734			4	0.50906
		2	0.915303			3	0.96527			3	0.197936			4.5	0.685177
		2.5	0.939383			3.5	0.97523			3.5	0.460895			5	0.691816
		3	0.975447			4	0.96479			4	0.565983			5.5	0.799327
		3.5	1			4.5	0.97078			4.5	0.791963			6	0.886136
		4	1			5	1			5	0.87335			6.5	0.956138
		4.5	1							5.5	0.893258			7	0.978559
		5	1							6	1			7.5	1
		5.5	1							6.5	1			8	1

## Sheet: e-f
simulated OmpA ran without signal peptide
95:5 DMPC:DMPG			95:5 DMPC:DMPS			95:5 DMPE:DMPG			95:5 DMPE:DMPS
Residue	DMPC	DMPG	Residue	DMPC	DMPS	Residue	DMPE	DMPG	Residue	DMPE	DMPS
1	1.72202e-05	6.98413e-05	1	1.54162e-05	1.26984e-05	1	3.93604e-06	6.34921e-06	1	6.39606e-06	4.12698e-05
2	0.000387208	0.000660317	2	0.000483641	0.000873016	2	8.18368e-05	0.000165079	2	0.000188274	0.000342857
3	0.000194506	0.00068254	3	0.000294875	0.00118413	3	0.000119885	0.000184127	3	0.000297663	0.000361905
4	0.00250824	0.00168571	4	0.0029909	0.00195873	4	0.00153424	0.00100952	4	0.00331693	0.00184444
5	0.0043426	0.0042381	5	0.00491546	0.0105651	5	0.0020961	0.00221905	5	0.00478196	0.00470159
6	0.0012574	0.000911111	6	0.00144387	0.00408889	6	0.000615498	0.000393651	6	0.00155146	0.00115873
7	0.00356638	0.00292063	7	0.00406035	0.0101206	7	0.0014442	0.00135873	7	0.00349127	0.00303175
8	4.24764e-05	9.52381e-06	8	2.31242e-05	3.1746e-05	8	2.78803e-06	0	8	1.44321e-05	0
9	0.000138253	4.7619e-05	9	8.65929e-05	0.000126984	9	7.21607e-06	0	9	4.06724e-05	6.34921e-06
10	1.14801e-06	6.34921e-06	10	3.28003e-07	0	10	0	0	10	0	0
11	0	0	11	0	0	11	0	0	11	0	0
12	0	0	12	3.28003e-07	0	12	0	0	12	0	0
13	1.72202e-05	7.30159e-05	13	2.14842e-05	8.88889e-05	13	8.85609e-06	0	13	1.49241e-05	9.52381e-06
14	8.98729e-05	0.000161905	14	0.000117753	0.000107937	14	2.14842e-05	9.52381e-06	14	6.57647e-05	2.53968e-05
15	0.00446757	0.00626984	15	0.00444953	0.00791429	15	0.00178073	0.00160635	15	0.00417925	0.00396508
16	0.000424272	0.000288889	16	0.000403116	0.000920635	16	0.000311439	5.39683e-05	16	0.000672243	0.000371429
17	0.00494596	0.00471746	17	0.00469635	0.00799365	17	0.00220287	0.00165079	17	0.0049745	0.00377778
18	0.000910045	0.000819048	18	0.000686511	0.00154603	18	0.000472981	5.39683e-05	18	0.000627306	0.000101587
19	0.00338286	0.00390476	19	0.00440148	0.00906984	19	0.00157442	0.00148571	19	0.00459582	0.00441587
20	0.00276966	0.00119048	20	0.00183305	0.000701587	20	0.00144043	0.000765079	20	0.0021786	0.00067619
21	0.000298483	0.00035873	21	9.5121e-06	3.1746e-06	21	0.000237638	0.000253968	21	0.000346699	0.000342857
22	1.64002e-07	0	22	0	0	22	1.64002e-07	3.1746e-06	22	6.56007e-07	6.34921e-06
23	1.57442e-05	3.49206e-05	23	0	0	23	4.26404e-06	3.1746e-05	23	6.06806e-06	3.49206e-05
24	0	0	24	1.64002e-07	0	24	1.64002e-07	0	24	4.92005e-07	6.34921e-06
25	0	0	25	6.56007e-07	0	25	0	3.1746e-06	25	6.56007e-07	0
26	4.92005e-07	0	26	5.90406e-06	1.5873e-05	26	7.38007e-06	9.52381e-06	26	1.13161e-05	9.52381e-06
27	3.28003e-06	0	27	8.20008e-07	0	27	3.60804e-06	3.1746e-06	27	8.20008e-07	0
28	3.28003e-07	0	28	4.92005e-07	0	28	3.28003e-07	0	28	0	0
29	4.23124e-05	3.1746e-05	29	2.36162e-05	2.53968e-05	29	2.41082e-05	3.80952e-05	29	2.93563e-05	5.07937e-05
30	0.000355064	0.000530159	30	0.00021353	0.000419048	30	0.000306355	0.000190476	30	0.000264535	0.000365079
31	0.00320082	0.00830159	31	0.00320394	0.00861587	31	0.00141993	0.0017619	31	0.00301993	0.00656508
32	0.00258237	0.00170476	32	0.0028679	0.0021619	32	0.00168594	0.000907937	32	0.00361656	0.00193651
33	0.0043039	0.0062381	33	0.00443608	0.00647937	33	0.00197425	0.00190476	33	0.00458221	0.00543175
34	0.00397688	0.0084127	34	0.00416876	0.0090127	34	0.00174678	0.00217778	34	0.00415941	0.00613333
35	0.00159213	0.00651429	35	0.00144649	0.00748571	35	0.000632062	0.000492063	35	0.00145748	0.00191111
36	0.000271095	0.00129206	36	0.000244362	0.0018381	36	0.000116933	4.7619e-05	36	0.000224846	0.00032381
37	8.75769e-05	0.000444444	37	0.000113161	0.000888889	37	4.31324e-05	6.34921e-06	37	8.44608e-05	0.00011746
38	1.64002e-06	9.52381e-06	38	2.29602e-06	1.26984e-05	38	2.29602e-06	0	38	9.8401e-07	3.1746e-06
39	1.64002e-06	0	39	1.64002e-07	0	39	1.64002e-07	0	39	0	0
40	2.62403e-06	0	40	4.92005e-07	0	40	0	0	40	0	0
41	4.16564e-05	3.1746e-06	41	2.29602e-05	1.5873e-05	41	2.95203e-06	3.1746e-06	41	1.37761e-05	0
42	0.000317999	0.000171429	42	0.000337351	0.000714286	42	0.000101517	2.85714e-05	42	0.000216318	5.07937e-05
43	0.00316064	0.00314286	43	0.0032205	0.00629524	43	0.00130759	0.00108889	43	0.00301337	0.00217143
44	0.000431324	0.000406349	44	0.000362936	0.00068254	44	0.000124969	3.80952e-05	44	0.000276343	0.000114286
45	0.00318147	0.00370794	45	0.00320197	0.00373651	45	0.0015239	0.00115873	45	0.00352243	0.0025746
46	0.00419057	0.00672063	46	0.00437688	0.00705079	46	0.00165543	0.00227937	46	0.00399098	0.00570159
47	0.0016474	0.00280952	47	0.00192423	0.00343492	47	0.000593522	0.000707937	47	0.0014132	0.00265397
48	0.00348356	0.00556825	48	0.003723	0.00704444	48	0.00136859	0.00178095	48	0.00297204	0.00495873
49	0.00101484	0.00165714	49	0.000875605	0.00154603	49	0.000378352	0.000492063	49	0.000980402	0.00125079
50	7.70808e-05	7.93651e-05	50	4.41164e-05	0.000136508	50	2.83723e-05	0	50	5.24805e-05	3.80952e-05
51	0.000284379	0.0004	51	0.000227306	0.000412698	51	0.000103157	5.07937e-05	51	0.000217794	0.000146032
52	4.10004e-06	3.1746e-06	52	7.70808e-06	6.34921e-06	52	6.56007e-07	0	52	3.11603e-06	0
53	2.36162e-05	9.52381e-06	53	2.50923e-05	2.53968e-05	53	2.95203e-06	9.52381e-06	53	1.04961e-05	3.1746e-06
54	1.14801e-06	0	54	0	6.34921e-06	54	1.64002e-07	0	54	6.56007e-07	3.1746e-06
55	0.000887741	0.00220317	55	0.000722099	0.00292698	55	0.00035982	0.000295238	55	0.000643706	0.00152381
56	1.86962e-05	2.22222e-05	56	9.02009e-06	2.22222e-05	56	1.26281e-05	0	56	2.18122e-05	6.66667e-05
57	0.00423108	0.0172635	57	0.00403641	0.0242984	57	0.00186716	0.0029873	57	0.00412563	0.00967619
58	0.000949733	0.00455556	58	0.00059549	0.0049619	58	0.000366708	0.000184127	58	0.000570726	0.00104444
59	0.00225748	0.0101048	59	0.00242214	0.0177556	59	0.00104485	0.000701587	59	0.00255121	0.00461905
60	0.00550193	0.0264794	60	0.00540549	0.0327175	60	0.00228635	0.00516825	60	0.0052656	0.0161556
61	0.00168676	0.00812698	61	0.000910045	0.00592063	61	0.000474457	0.00104762	61	0.00102698	0.00312063
62	0.000100369	0.000596825	62	0.000353096	0.00296508	62	7.79008e-05	0.000434921	62	0.000384256	0.00155873
63	1.96802e-06	0	63	3.28003e-07	3.1746e-06	63	1.47601e-06	0	63	1.64002e-07	0
64	8.20008e-07	9.52381e-06	64	3.11603e-06	4.12698e-05	64	3.28003e-07	6.34921e-06	64	1.96802e-06	6.66667e-05
65	0	0	65	0	0	65	0	0	65	0	0
66	0	0	66	0	0	66	0	0	66	0	0
67	0	0	67	0	0	67	0	0	67	0	0
68	1.14801e-06	0	68	3.93604e-06	3.1746e-06	68	3.28003e-07	0	68	2.29602e-06	6.34921e-06
69	2.46002e-06	3.80952e-05	69	1.31201e-05	0.000107937	69	2.95203e-06	3.1746e-05	69	2.39442e-05	6.66667e-05
70	1.42681e-05	8.88889e-05	70	4.90365e-05	0.000911111	70	9.18409e-06	3.80952e-05	70	6.54367e-05	0.000225397
71	0.000135301	0.00092381	71	0.000174498	0.00253016	71	4.70685e-05	0.000146032	71	0.000245838	0.000809524
72	0.000327839	0.00177778	72	0.000301271	0.00315873	72	6.85527e-05	0.000111111	72	0.000395244	0.00095873
73	0.00512013	0.0274508	73	0.00484772	0.0333905	73	0.00211169	0.00584127	73	0.00496089	0.0173778
74	0.000804428	0.00267302	74	0.000909389	0.00713333	74	0.000727675	0.000574603	74	0.00116097	0.00289524
75	0.00384715	0.0124571	75	0.00378303	0.0182508	75	0.0017376	0.0028	75	0.00351521	0.0100921
76	0.000728659	0.00125079	76	0.000606642	0.00216825	76	0.000329479	0.000111111	76	0.000705207	0.00152381
77	0.000747355	0.00128889	77	0.000706027	0.00251111	77	0.000322591	0.000111111	77	0.000756212	0.00164444
78	0	0	78	3.28003e-07	9.52381e-06	78	0	0	78	0	0
79	9.8401e-07	0	79	1.96802e-06	6.34921e-06	79	4.92005e-07	0	79	3.28003e-07	0
80	0	0	80	0	0	80	0	0	80	0	0
81	1.64002e-07	0	81	1.64002e-06	0	81	0	0	81	0	0
82	3.28003e-07	0	82	1.31201e-06	0	82	3.28003e-07	0	82	1.64002e-07	0
83	3.93604e-06	9.52381e-06	83	4.92005e-06	1.90476e-05	83	3.77204e-06	0	83	5.08405e-06	0
84	0.000147273	0.000104762	84	0.00019303	0.000263492	84	5.80566e-05	5.71429e-05	84	9.5285e-05	0.000111111
85	0.00307388	0.00427619	85	0.00348257	0.00656508	85	0.000964166	0.00108889	85	0.00203149	0.00249841
86	0.00079754	0.000838095	86	0.000814268	0.00114921	86	0.000233374	0.000279365	86	0.000545305	0.000469841
87	0.00336827	0.00346984	87	0.00308913	0.00371111	87	0.0010255	0.00114286	87	0.00271882	0.00219048
88	0.00284936	0.00288889	88	0.00242509	0.00300952	88	0.000498893	0.000526984	88	0.00158508	0.00131111
89	0.00251398	0.00122222	89	0.00203739	0.00091746	89	0.000843624	0.0006	89	0.00213333	0.000580952
90	0.00387913	0.00163492	90	0.0034624	0.00186984	90	0.00151521	0.000885714	90	0.00395769	0.00123175
91	0.00114194	0.000771429	91	0.00103387	0.000612698	91	0.000566134	0.000228571	91	0.00133268	0.000412698
92	0.000104141	7.30159e-05	92	0.000133333	3.1746e-05	92	5.01845e-05	5.39683e-05	92	9.23329e-05	6.03175e-05
93	4.92005e-07	0	93	1.64002e-07	0	93	0	0	93	0	3.1746e-06
94	3.28003e-07	0	94	6.56007e-07	0	94	0	0	94	0	0
95	3.28003e-07	6.34921e-06	95	3.28003e-07	6.34921e-06	95	0	0	95	4.92005e-07	2.53968e-05
96	0	0	96	0	0	96	0	0	96	0	0
97	3.28003e-07	0	97	6.56007e-07	0	97	0	0	97	3.28003e-07	0
98	7.38007e-06	3.1746e-06	98	1.18081e-05	4.44444e-05	98	4.92005e-07	0	98	6.56007e-07	6.34921e-06
99	6.88807e-06	3.1746e-06	99	1.14801e-05	4.12698e-05	99	6.56007e-07	0	99	9.8401e-07	3.1746e-06
100	6.56007e-07	0	100	1.96802e-06	3.1746e-06	100	1.64002e-07	0	100	0	0
101	0.00147093	0.00200317	101	0.00145748	0.00337778	101	0.000506765	0.000146032	101	0.00133596	0.00223175
102	0.00187601	0.00239683	102	0.00170447	0.00385714	102	0.000788684	0.000165079	102	0.0024064	0.00288571
103	0.00560377	0.019473	103	0.00562886	0.0221778	103	0.00232472	0.00564762	103	0.00535154	0.0190921
104	0.000403116	0.00100635	104	0.0004492	0.00200952	104	0.000413284	0.000342857	104	0.000646986	0.00145714
105	0.0011777	0.00426032	105	0.00102567	0.00430159	105	0.00076474	0.00126984	105	0.00139369	0.00309524
106	8.20008e-07	0	106	4.92005e-07	9.52381e-06	106	1.96802e-06	6.34921e-06	106	6.88807e-06	3.49206e-05
107	0.00024961	0.00233333	107	0.000115293	0.00148571	107	7.36367e-05	0.000542857	107	0.000242886	0.00130794
108	0	0	108	0	0	108	0	0	108	0	0
109	8.20008e-07	3.1746e-06	109	2.13202e-06	2.22222e-05	109	6.56007e-07	3.1746e-06	109	4.26404e-06	2.85714e-05
110	2.29602e-06	6.34921e-06	110	2.46002e-06	9.52381e-06	110	1.14801e-06	0	110	3.60804e-06	2.85714e-05
111	9.34809e-05	0.000419048	111	2.59123e-05	7.30159e-05	111	2.72243e-05	5.71429e-05	111	5.74006e-05	0.000238095
112	1.14801e-06	6.34921e-06	112	1.14801e-06	0	112	1.64002e-07	0	112	1.80402e-06	1.5873e-05
113	0.000118245	0.000863492	113	2.19762e-05	9.20635e-05	113	2.98483e-05	0.000203175	113	5.29725e-05	0.000425397
114	0.000106765	0.00031746	114	8.77409e-05	0.000222222	114	8.62649e-05	0.000155556	114	0.00017663	0.000419048
115	0.00362116	0.00935556	115	0.00342944	0.0124254	115	0.00190111	0.00354921	115	0.00404034	0.0124952
116	0.00427667	0.00364762	116	0.00395392	0.00548254	116	0.0016715	0.000622222	116	0.00419565	0.00431111
117	0.00429668	0.00531429	117	0.00413219	0.00843492	117	0.00212645	0.00152698	117	0.00493629	0.00730794
118	0.00370086	0.00301905	118	0.00319442	0.00565714	118	0.001641	0.000336508	118	0.00371857	0.00295238
119	0.00292284	0.00234921	119	0.0029517	0.0053873	119	0.0013968	0.0004	119	0.00316884	0.0022254
120	0.00390718	0.00396508	120	0.00371595	0.00724762	120	0.00172317	0.000977778	120	0.00395998	0.00294603
121	0.00188454	0.00193651	121	0.00187897	0.00315873	121	0.000685527	0.000384127	121	0.00144321	0.000815873
122	0.000154982	0.000104762	122	0.000176302	0.000330159	122	8.92169e-05	5.39683e-05	122	0.000253219	0.000114286
123	0.00168823	0.0012381	123	0.00191357	0.00228254	123	0.000509553	0.000269841	123	0.00138581	0.00055873
124	6.57647e-05	6.66667e-05	124	8.64289e-05	0.0002	124	1.32841e-05	3.1746e-06	124	3.32923e-05	5.39683e-05
125	2.95203e-06	3.1746e-06	125	3.44403e-06	1.90476e-05	125	9.8401e-07	0	125	2.62403e-06	1.26984e-05
126	0	0	126	1.64002e-07	0	126	0	0	126	0	0
127	3.28003e-07	0	127	4.92005e-07	0	127	0	0	127	8.20008e-07	0
128	0	0	128	8.20008e-07	0	128	0	3.1746e-06	128	8.20008e-07	0
129	0.00120312	0.000746032	129	0.00107929	0.000634921	129	0.000598606	0.000349206	129	0.0015731	0.000780952
130	0.00176646	0.000974603	130	0.00157146	0.000692063	130	0.000780976	0.000447619	130	0.00151029	0.000526984
131	0.00342419	0.00287619	131	0.00319459	0.00248889	131	0.00140943	0.00108571	131	0.00331169	0.00222857
132	0.00496171	0.00521587	132	0.00469865	0.00506667	132	0.00203182	0.00212698	132	0.00468667	0.00496825
133	0.00220172	0.00112698	133	0.00205314	0.00124762	133	0.0010173	0.000704762	133	0.00242099	0.00130476
134	0.00366035	0.0011619	134	0.00316326	0.0014254	134	0.00132202	0.000212698	134	0.00342878	0.0010254
135	0.000831652	0.000311111	135	0.00084018	0.000460317	135	0.000355392	7.30159e-05	135	0.000959738	0.000288889
136	1.73842e-05	3.1746e-06	136	1.32841e-05	1.26984e-05	136	8.20008e-06	0	136	1.52522e-05	3.1746e-06
137	2.78803e-05	1.90476e-05	137	2.47642e-05	1.5873e-05	137	6.23206e-06	0	137	1.64002e-05	0
138	0	0	138	0	0	138	0	0	138	0	0
139	2.46002e-06	0	139	1.96802e-06	6.34921e-06	139	3.28003e-07	0	139	4.92005e-07	0
140	4.92005e-06	0	140	6.56007e-06	1.26984e-05	140	1.64002e-06	0	140	3.28003e-06	3.1746e-06
141	0.00260369	0.00214603	141	0.00220795	0.00586984	141	0.00123608	0.00035873	141	0.0027836	0.00292063
142	0.000446576	0.000196825	142	0.000440836	0.000977778	142	0.00036966	3.1746e-05	142	0.000768512	0.00119365
143	0.0051695	0.00525079	143	0.00504207	0.00909206	143	0.00220451	0.00145397	143	0.0050501	0.00521905
144	0.000174662	0.000126984	144	0.000361132	0.000498413	144	0.00016023	6.98413e-05	144	0.000569742	0.000320635
145	0.00471029	0.00589524	145	0.00472046	0.00753651	145	0.00204166	0.00202857	145	0.00477097	0.00449206
146	0.00347093	0.00546667	146	0.00327544	0.00620952	146	0.00193883	0.00243492	146	0.00407085	0.00405714
147	0.00136154	0.000850794	147	0.000742107	0.00206984	147	0.000877737	0.000136508	147	0.00127593	0.000657143
148	0.000258795	0.000244444	148	0.000253547	0.000526984	148	0.000495777	6.34921e-05	148	0.000559246	0.000269841
149	0.00297056	0.00184444	149	0.00210529	0.0019873	149	0.00187437	0.000742857	149	0.00341287	0.00212381
150	1.95162e-05	1.26984e-05	150	0.000302091	0.0010381	150	0.000142681	0.000171429	150	0.00063485	0.00064127
151	0.000150062	0.000139683	151	0.00117343	0.00297778	151	0.000389504	0.000422222	151	0.00174924	0.00268571
152	0.000580894	0.000387302	152	0.000603362	0.000971429	152	0.000607462	0.000339683	152	0.00114719	0.00101587
153	1.64002e-07	0	153	0	0	153	1.14801e-06	0	153	6.56007e-07	9.52381e-06
154	0	0	154	3.28003e-07	3.1746e-06	154	3.28003e-07	0	154	2.29602e-06	3.1746e-06
155	0	0	155	4.92005e-07	6.34921e-06	155	4.92005e-07	0	155	1.80402e-06	1.26984e-05
156	0.000579254	0.00178413	156	0.000892497	0.00233016	156	0.000656335	0.00162857	156	0.00165642	0.00293016
157	9.03649e-05	0.000101587	157	3.42763e-05	6.34921e-06	157	9.9057e-05	5.07937e-05	157	0.000158754	4.7619e-05
158	0.00452382	0.00248571	158	0.00398081	0.00338095	158	0.00219123	0.000907937	158	0.00486347	0.00308889
159	0.000832144	0.000285714	159	0.000516933	0.000980952	159	0.000754408	4.44444e-05	159	0.00173842	0.00162222
160	0.0023877	0.00134286	160	0.00182796	0.00464444	160	0.00142763	0.000219048	160	0.00308159	0.00265079
161	0.00152571	0.0012381	161	0.00139959	0.00370159	161	0.000754408	0.00012381	161	0.00155096	0.000669841
162	0.00139582	0.00113968	162	0.00128725	0.00329206	162	0.000591882	0.000101587	162	0.00126576	0.000660317
163	9.8401e-07	0	163	1.64002e-07	9.52381e-06	163	0	0	163	0	0
164	2.62403e-06	9.52381e-06	164	1.31201e-06	1.5873e-05	164	0	0	164	6.56007e-07	0
165	0	0	165	1.64002e-07	0	165	0	0	165	0	0
166	3.44403e-06	3.1746e-06	166	7.05207e-06	0	166	1.64002e-07	0	166	9.8401e-07	0
167	1.64002e-07	0	167	1.47601e-06	0	167	0	0	167	3.28003e-07	0
168	0.00157114	0.000742857	168	0.001446	0.000780952	168	0.000383928	6.03175e-05	168	0.00109684	0.00035873
169	6.83887e-05	2.22222e-05	169	4.46084e-05	0.00011746	169	1.16441e-05	6.34921e-06	169	5.00205e-05	3.1746e-05
170	0.00377499	0.00260952	170	0.00372021	0.00625079	170	0.0011303	0.000726984	170	0.00318918	0.00243492
171	0.0016451	0.000863492	171	0.0014706	0.00248889	171	0.000688807	0.000346032	171	0.00191078	0.0012254
172	0.00139451	0.000549206	172	0.000716195	0.000498413	172	0.000350636	0.000139683	172	0.00109897	0.000619048
173	0.00042788	0.000212698	173	0.0004205	0.000203175	173	0.000312259	7.61905e-05	173	0.00058319	0.000187302
174	0.00120705	0.000536508	174	0.00144879	0.000647619	174	0.00101091	0.000384127	174	0.00162312	0.000631746
175	0.000571546	0.000380952	175	0.000886921	0.000695238	175	0.000809512	0.000542857	175	0.00102304	0.000730159
176	0.000839196	0.000742857	176	0.00119164	0.00111111	176	0.000994506	0.00072381	176	0.00143698	0.00122857
177	0.00159196	0.0016127	177	0.00190718	0.00215556	177	0.00103157	0.00119683	177	0.00202394	0.00213968
178	0.00142239	0.00142222	178	0.00149914	0.00176508	178	0.000814924	0.00106032	178	0.00182944	0.00196825
179	0.00144731	0.00130794	179	0.00176105	0.00200317	179	0.000993522	0.00114603	179	0.00190701	0.00212063
180	0.00110931	0.000885714	180	0.0016861	0.00150794	180	0.000878885	0.0008	180	0.00137811	0.00156508
181	0.00168184	0.00153968	181	0.00224633	0.00258095	181	0.0011244	0.00109524	181	0.00185961	0.00222857
182	0.00125396	0.00106667	182	0.00161656	0.00163175	182	0.0011016	0.00113968	182	0.00140549	0.00146984
183	0.00163083	0.00186667	183	0.00188848	0.00224127	183	0.00119934	0.00135238	183	0.00164592	0.00212381
184	0.00120574	0.0011746	184	0.00137351	0.00130794	184	0.00100156	0.0011619	184	0.00133973	0.00157778
185	0.00141911	0.00153333	185	0.00165756	0.00213651	185	0.00108946	0.00138095	185	0.00148815	0.00201587
186	0.000890037	0.000574603	186	0.00103961	0.00108254	186	0.000789012	0.000777778	186	0.00121263	0.00158413
187	0.000807544	0.00072381	187	0.000906929	0.000844444	187	0.000738171	0.00068254	187	0.00113637	0.00159365
188	0.000904797	0.000495238	188	0.000854777	0.000498413	188	0.00101845	0.000615873	188	0.00140763	0.00144444
189	0.000477245	0.000580952	189	0.000426732	0.000361905	189	0.000543173	0.000774603	189	0.000865765	0.00153651
190	0.000639114	0.00145397	190	0.000458385	0.000466667	190	0.000356704	0.000396825	190	0.000831816	0.00186032
191	0.00019221	0.000146032	191	0.00016269	0.00015873	191	0.00021435	0.000298413	191	0.000652727	0.00157143
192	0.000790324	0.0026381	192	6.69127e-05	0.000311111	192	0.000267651	0.000263492	192	0.000294711	0.00144762
193	0.000660763	0.00152381	193	9.9877e-05	0.000107937	193	0.000475605	0.000307937	193	0.000527429	0.00134603
194	5.24805e-06	3.1746e-06	194	1.60722e-05	2.53968e-05	194	0.000109717	1.5873e-05	194	7.69168e-05	0.000177778
195	6.88807e-06	1.5873e-05	195	1.64002e-05	2.53968e-05	195	0.00024469	6.66667e-05	195	7.18327e-05	0.000190476
196	8.20008e-07	6.34921e-06	196	4.26404e-06	6.34921e-06	196	2.44362e-05	0	196	1.96802e-05	9.84127e-05
197	2.01722e-05	8.25397e-05	197	1.32841e-05	4.44444e-05	197	0.00020451	0.000209524	197	0.000111849	0.000542857
198	0	0	198	0	0	198	0	0	198	9.8401e-07	9.52381e-06
199	0.000128249	0.000428571	199	0.000111849	0.000311111	199	3.11603e-06	3.1746e-06	199	0.000388192	0.000987302
200	0.000197458	0.000422222	200	0.00017253	0.00024127	200	1.23001e-05	2.22222e-05	200	0.000501189	0.00135556
201	8.20008e-07	0	201	3.28003e-07	0	201	1.14801e-06	0	201	4.42804e-06	3.1746e-05
202	1.47601e-06	0	202	8.20008e-07	0	202	0	0	202	6.23206e-06	0
203	0.000400164	0.00117143	203	0.000446576	0.00126032	203	0	0	203	0.00133563	0.00266349
204	0.000465929	0.00109841	204	0.000496269	0.00125079	204	0	0	204	0.00143518	0.00304127
205	0.000615662	0.00179048	205	0.000667815	0.00268254	205	1.14801e-06	6.34921e-06	205	0.00196277	0.00477143
206	0.000342107	0.00167302	206	0.000451825	0.0026127	206	3.60804e-06	6.34921e-06	206	0.00150947	0.00453333
207	0.000111521	0.000453968	207	0.000197294	0.00088254	207	8.20008e-07	0	207	0.00103501	0.00182222
208	0.000297171	0.0006	208	0.00040082	0.000984127	208	4.92005e-07	0	208	0.00141123	0.00226349
209	0.000116441	0.000136508	209	7.85568e-05	0.0002	209	0	0	209	0.000255679	0.000346032
210	0.000532513	0.00144762	210	0.000578434	0.00133016	210	3.28003e-07	0	210	0.00164362	0.00469524
211	0.000315047	0.000450794	211	0.000338499	0.000377778	211	9.8401e-07	3.1746e-06	211	0.000480361	0.000850794
212	0.000861829	0.000809524	212	0.000876097	0.000606349	212	3.39483e-05	3.49206e-05	212	0.00188372	0.00270794
213	3.29643e-05	2.53968e-05	213	5.05125e-05	3.1746e-06	213	6.56007e-07	0	213	0.000133825	0.000219048
214	0.000216646	0.000234921	214	0.000293727	0.000415873	214	1.64002e-07	0	214	0.000410004	0.000438095
215	0.000447396	0.000561905	215	0.000519721	0.000273016	215	2.29602e-06	0	215	0.00100025	0.00133651
216	0.000162526	0.000152381	216	0.00022255	7.61905e-05	216	5.08405e-06	9.52381e-06	216	0.000737023	0.00103492
217	6.56007e-06	4.7619e-05	217	8.20008e-06	2.53968e-05	217	6.56007e-07	0	217	3.42763e-05	9.52381e-06
218	0.000460353	0.000434921	218	0.00077212	0.000568254	218	1.14801e-06	0	218	0.00105896	0.0008
219	0.000708159	0.0010381	219	0.00104436	0.00157143	219	4.32964e-05	5.07937e-05	219	0.0018688	0.00305714
220	5.41205e-05	7.30159e-05	220	3.50964e-05	2.53968e-05	220	4.32964e-05	2.53968e-05	220	0.000116933	0.000184127
221	4.60845e-05	0.000133333	221	0.000112833	0.000292063	221	0	0	221	0.000394752	0.000596825
222	0.000314883	0.000609524	222	0.000939401	0.00306032	222	1.39401e-05	9.52381e-06	222	0.0011936	0.00215238
223	0.00039918	0.000428571	223	0.000769824	0.00159048	223	0.000153506	0.000184127	223	0.00127987	0.0022254
224	7.54408e-06	0	224	2.13202e-05	2.53968e-05	224	3.21443e-05	3.1746e-06	224	3.26363e-05	9.52381e-06
225	0.000400328	0.000285714	225	0.000490365	0.00325079	225	5.18245e-05	2.85714e-05	225	0.000411808	0.00120952
226	0.000234194	0.00047619	226	0.00119213	0.00424762	226	7.05207e-06	9.52381e-06	226	0.000988602	0.00147302
227	4.96925e-05	7.30159e-05	227	0.000590406	0.00124127	227	7.87208e-06	2.53968e-05	227	0.000433784	0.000307937
228	0.000291103	2.53968e-05	228	0.000512013	0.000657143	228	7.21607e-06	6.34921e-06	228	0.000269783	8.88889e-05
229	7.87208e-06	0	229	0.000164494	0.000863492	229	4.92005e-07	0	229	9.7089e-05	2.85714e-05
230	0.000168594	0.000666667	230	0.000885117	0.00377778	230	1.50882e-05	1.26984e-05	230	0.000503157	0.000707937
231	0.000601558	0.000549206	231	0.000406888	0.000279365	231	0.000152358	0.000142857	231	0.00040738	0.000149206
232	0.000132349	0.000152381	232	5.24805e-06	1.90476e-05	232	2.73883e-05	4.7619e-05	232	4.88725e-05	1.90476e-05
233	0.000399672	0.000720635	233	2.46002e-06	0	233	0.000175974	0.000269841	233	0.000111521	0.000307937
234	4.92005e-07	3.1746e-06	234	0	0	234	6.56007e-06	1.90476e-05	234	2.62403e-06	1.26984e-05
235	1.32841e-05	2.22222e-05	235	3.44403e-06	2.85714e-05	235	0.000228454	0.000339683	235	1.85322e-05	0.000111111
236	0	0	236	0	0	236	1.31201e-06	0	236	1.64002e-07	0
237	2.29602e-06	0	237	6.56007e-07	0	237	0.00017827	0.000165079	237	4.10004e-06	1.5873e-05
238	0	0	238	0	0	238	0	0	238	0	0
239	5.57606e-06	9.52381e-06	239	2.78803e-06	6.34921e-06	239	0.000309635	0.000479365	239	0.000108077	0.000819048
240	0	3.1746e-06	240	0	1.5873e-05	240	0	0	240	1.96802e-05	9.52381e-06
241	1.47601e-06	3.1746e-06	241	4.92005e-07	0	241	0.000200246	1.5873e-05	241	0.000187454	6.66667e-05
242	7.70808e-06	8.88889e-05	242	9.02009e-06	7.61905e-05	242	0.000463961	0.00087619	242	0.000503813	0.000647619
243	1.44321e-05	1.90476e-05	243	6.88807e-06	0	243	0.000729151	0.000698413	243	0.000661255	0.000565079
244	1.31201e-06	0	244	7.21607e-06	6.34921e-06	244	0.000364904	0.00035873	244	0.000361788	0.000250794
245	6.23206e-06	1.90476e-05	245	1.60722e-05	1.90476e-05	245	0.000131201	0.000120635	245	0.000227306	0.000238095
246	1.80402e-05	6.34921e-06	246	6.59287e-05	1.5873e-05	246	0.00063731	0.000253968	246	0.000549077	0.000152381
247	1.57442e-05	2.22222e-05	247	2.73883e-05	2.22222e-05	247	6.57647e-05	3.1746e-05	247	0.000125461	6.66667e-05
248	0.000114309	0.000530159	248	0.00016925	0.000765079	248	1.59082e-05	2.22222e-05	248	0.000530873	0.00123492
249	1.14801e-06	1.90476e-05	249	2.46002e-06	4.12698e-05	249	2.62403e-06	3.1746e-06	249	4.80525e-05	4.7619e-05
250	1.00041e-05	1.5873e-05	250	4.55925e-05	8.57143e-05	250	0.000347191	0.000187302	250	0.000181058	6.03175e-05
251	1.03321e-05	4.44444e-05	251	1.26281e-05	6.34921e-05	251	1.82042e-05	6.34921e-06	251	7.95408e-05	2.85714e-05
252	1.85322e-05	0.000209524	252	3.19803e-05	0.00032381	252	0	0	252	0.000181714	0.000422222
253	0	0	253	0	0	253	0	0	253	0	0
254	3.14883e-05	7.61905e-05	254	5.90406e-05	4.44444e-05	254	0.000151374	0.000101587	254	0.000160722	8.57143e-05
255	0.000152686	0.000939683	255	0.000298975	0.00150159	255	1.85322e-05	9.52381e-06	255	0.00130119	0.00361587
256	7.54408e-06	0.000114286	256	1.91882e-05	0.000174603	256	0	0	256	8.75769e-05	0.000228571
257	0	0	257	0	0	257	0	0	257	0	0
258	2.31242e-05	4.7619e-05	258	4.08364e-05	2.85714e-05	258	6.39606e-05	6.03175e-05	258	0.000196802	0.000193651
259	7.75728e-05	0.000234921	259	0.000191718	0.000447619	259	1.80402e-06	0	259	0.00110422	0.00167619
260	1.64002e-07	0	260	0	0	260	0	0	260	1.31201e-06	0
261	4.92005e-07	0	261	3.77204e-06	0	261	8.36408e-06	1.26984e-05	261	4.41164e-05	3.1746e-06
262	9.31529e-05	7.30159e-05	262	0.000403444	0.000136508	262	2.73883e-05	2.53968e-05	262	0.00134022	0.0010254
263	9.8401e-05	0.000222222	263	0.000262239	0.000320635	263	1.47601e-06	0	263	0.00131595	0.00166032
264	0	0	264	0	3.1746e-06	264	0	0	264	4.92005e-07	0
265	9.02009e-06	1.90476e-05	265	0.000162034	6.03175e-05	265	2.19762e-05	1.90476e-05	265	0.000435096	0.000285714
266	6.98647e-05	0.000203175	266	0.000508733	0.000793651	266	1.21361e-05	9.52381e-06	266	0.00137597	0.00219683
267	0.000194342	0.000596825	267	0.000592702	0.00222857	267	2.46002e-06	3.1746e-06	267	0.0012264	0.00277778
268	4.01804e-05	5.39683e-05	268	0.000164166	0.00124444	268	2.62403e-06	3.1746e-06	268	0.000226486	0.000368254
269	2.39442e-05	2.53968e-05	269	0.00017991	0.000990476	269	2.09922e-05	2.53968e-05	269	0.000392128	0.000533333
270	2.46002e-06	9.52381e-06	270	6.95367e-05	6.03175e-05	270	4.75605e-06	9.52381e-06	270	0.000112997	6.03175e-05
271	4.88725e-05	6.03175e-05	271	0.000181222	0.000120635	271	6.29766e-05	0.000111111	271	0.000335711	0.000206349
272	0.00055531	0.000450794	272	0.000388028	0.000349206	272	0.000304059	0.000380952	272	0.000550226	0.000403175
273	7.19967e-05	0.000355556	273	6.36326e-05	0.000133333	273	0.000350964	0.000888889	273	0.000193194	0.00084127
274	1.26281e-05	4.44444e-05	274	7.82288e-05	5.39683e-05	274	0.000124149	0.0002	274	0.000239606	0.000187302
275	2.29602e-06	1.26984e-05	275	2.09922e-05	3.49206e-05	275	0.000230586	0.000380952	275	7.46207e-05	0.000184127
276	1.47601e-06	3.1746e-06	276	6.39606e-06	3.1746e-06	276	7.34727e-05	7.93651e-05	276	6.05166e-05	9.52381e-06
277	5.57606e-06	3.1746e-05	277	3.67364e-05	0.000174603	277	0.000401312	0.000825397	277	8.54449e-05	0.000406349
278	1.80402e-06	0	278	8.52809e-06	3.80952e-05	278	0.000158262	9.20635e-05	278	2.75523e-05	1.5873e-05
279	3.11603e-06	6.34921e-06	279	1.59082e-05	5.39683e-05	279	0.000420992	0.00044127	279	0.000131693	0.000266667
280	1.64002e-07	0	280	6.56007e-07	0	280	6.93727e-05	1.26984e-05	280	2.90283e-05	3.1746e-06
281	1.32841e-05	1.26984e-05	281	4.26404e-05	1.26984e-05	281	0.00113096	0.000479365	281	0.00077786	0.000333333
282	5.57606e-06	0	282	8.36408e-06	2.85714e-05	282	0.000971054	0.000898413	282	0.000566626	0.0012127
283	1.73842e-05	2.85714e-05	283	1.04961e-05	1.90476e-05	283	0.0014114	0.00135238	283	0.000920705	0.00139365
284	5.55966e-05	3.80952e-05	284	1.19721e-05	3.49206e-05	284	0.00101451	0.00112063	284	0.000678147	0.000898413
285	4.93645e-05	4.12698e-05	285	1.90242e-05	6.03175e-05	285	0.000345059	0.000453968	285	0.000169086	0.000815873
286	6.44526e-05	8.57143e-05	286	3.09963e-05	6.34921e-05	286	0.000428044	0.000342857	286	0.000157278	6.98413e-05
287	4.62485e-05	3.1746e-05	287	9.18409e-06	1.5873e-05	287	0.000874457	0.000311111	287	0.000467897	0.00012381
288	0.000694055	0.000615873	288	1.21361e-05	4.44444e-05	288	0.00141107	0.000888889	288	0.000933661	0.000479365
289	0.000130709	0.00024127	289	7.70808e-06	2.53968e-05	289	0.000963346	0.00055873	289	0.000499057	0.000142857
290	0.000446904	0.000444444	290	6.72407e-06	1.90476e-05	290	0.000574498	0.00028254	290	0.000518409	0.000298413
291	0.000784256	0.000780952	291	2.80443e-05	3.1746e-05	291	0.00132776	0.000847619	291	0.000971054	0.000628571
292	0.00058893	0.00149524	292	1.88602e-05	5.07937e-05	292	0.00107552	0.00143175	292	0.000696351	0.00092381
293	0.000520049	0.00111429	293	1.73842e-05	2.85714e-05	293	0.000744403	0.000853968	293	0.000621238	0.000806349
294	0.00105387	0.00328254	294	3.21443e-05	0.000104762	294	0.00101517	0.00259048	294	0.000811152	0.00218413
295	0.00103911	0.00221587	295	0.000111521	0.000171429	295	0.000981878	0.00201587	295	0.000781632	0.00161587
296	0.00118114	0.00361905	296	0.000190406	0.000444444	296	0.000468881	0.00154921	296	0.000593194	0.00232381
297	0.000252727	0.000371429	297	9.8237e-05	0.000120635	297	0.000882165	0.00128889	297	0.000654039	0.00092381
298	5.01845e-05	0.000114286	298	3.09963e-05	2.85714e-05	298	0.000522017	0.000546032	298	0.000389012	0.000393651
299	8.80689e-05	0.000231746	299	5.74006e-06	3.1746e-06	299	1.03321e-05	2.22222e-05	299	1.59082e-05	8.88889e-05
300	0.000161706	0.000361905	300	4.82165e-05	5.07937e-05	300	0.000171054	0.000273016	300	0.000127101	0.000453968
301	0.000341451	0.000206349	301	0.000181222	8.57143e-05	301	0.00113637	0.000834921	301	0.000798032	0.000501587
302	3.06683e-05	7.61905e-05	302	2.39442e-05	4.12698e-05	302	0.000204182	0.000165079	302	9.20049e-05	8.25397e-05
303	1.70562e-05	3.1746e-05	303	2.46002e-06	1.5873e-05	303	6.23206e-06	2.53968e-05	303	9.6761e-06	1.90476e-05
304	7.70808e-06	6.34921e-06	304	2.29602e-06	6.34921e-06	304	0.000151046	0.000114286	304	1.37761e-05	1.26984e-05
305	4.19844e-05	8.88889e-05	305	1.93522e-05	1.26984e-05	305	0.000260107	0.000304762	305	7.13407e-05	0.000403175
306	3.44403e-06	0	306	6.56007e-07	0	306	0.000236654	7.61905e-05	306	0.000125133	0.000231746
307	2.47642e-05	9.84127e-05	307	7.87208e-06	7.30159e-05	307	2.29602e-05	9.52381e-06	307	3.19803e-05	0.000190476
308	7.70808e-06	7.30159e-05	308	5.08405e-06	9.52381e-06	308	0.000298483	0.000142857	308	1.73842e-05	2.53968e-05
309	0	0	309	0	0	309	0	0	309	0	0
310	0.000105453	0.000120635	310	2.78803e-06	3.1746e-06	310	0.000286019	5.71429e-05	310	4.01804e-05	3.49206e-05
311	1.60722e-05	3.1746e-06	311	0	0	311	0.000122017	0	311	1.04961e-05	0
312	0.000288151	0.000657143	312	4.26404e-06	1.26984e-05	312	0.000347355	0.000301587	312	0.000120213	0.0002
313	2.46002e-06	1.5873e-05	313	8.20008e-07	0	313	6.56007e-07	3.1746e-06	313	9.6761e-06	1.90476e-05
314	0.000862813	0.00307619	314	2.42722e-05	4.12698e-05	314	0.000505453	0.000834921	314	0.000355556	0.00132381
315	0.000483477	0.000625397	315	3.60804e-05	2.22222e-05	315	8.36408e-05	0.000136508	315	7.11767e-05	2.22222e-05
316	0.000691595	0.00119048	316	0.000434604	0.000590476	316	0.000165314	0.000174603	316	0.000243378	9.84127e-05
317	0.000958918	0.00260952	317	0.00075982	0.00140317	317	0.000279295	0.000825397	317	0.000477245	0.000736508
318	0.000841984	0.000869841	318	0.00111505	0.000612698	318	0.000590078	0.000552381	318	0.000936613	0.000657143
319	0.000365724	0.000314286	319	0.000724559	0.000857143	319	0.000362116	0.000520635	319	0.000626978	0.000533333
320	0.000333579	0.000349206	320	0.000803772	0.00124444	320	0.000352112	0.000647619	320	0.000575154	0.000701587
321	0.000267979	0.000428571	321	0.000868717	0.00142857	321	0.000504305	0.000790476	321	0.000650923	0.000822222
322	0.000497745	0.000685714	322	0.0011982	0.00146667	322	0.000554162	0.000793651	322	0.000976302	0.00131746
323	0.00038688	0.00047619	323	0.000912505	0.000955556	323	0.000362608	0.000463492	323	0.000782616	0.00105714
324	0.000683067	0.000746032	324	0.00116802	0.00113651	324	0.000526937	0.000574603	324	0.00124116	0.00126032
325	0.000717507	0.0004	325	0.00110422	0.000580952	325	0.000523821	0.000339683	325	0.00129676	0.000622222

## Sheet: g
simulation system			Residue 81 DLPG interaction time (ns)	Residue 94 DLPG interaction time (ns)	Residue 124 DLPG interaction time (ns)
DLPC	DLPG	repeat
25	75	1	2916	2957.6	2942.8
25	75	2	2964.8	2966.4	2982.8
25	75	3	2995.2	2975.2	2984
25	75	4	2999.2	2990.8	2989.6
25	75	5	3000	2999.6	2990.4
50	50	1	2625.2	2679.6	2646.8
50	50	2	2802.8	2836.8	2720
50	50	3	2833.6	2880.4	2727.6
50	50	4	2864.4	2888	2747.2
50	50	5	2947.6	2923.6	2751.6
70	30	1	2083.2	2114	1606.8
70	30	2	2110.4	2216.8	1762.4
70	30	3	2274.4	2253.6	1894
70	30	4	2310.4	2323.6	1932.8
70	30	5	2538	2468.4	2147.2
85	15	1	926.8	1089.2	806.8
85	15	2	1161.6	1346.8	862.8
85	15	3	1436.4	1359.2	943.6
85	15	4	1479.2	1428	1056
85	15	5	1515.6	1505.6	1147.6
95	5	1	163.6	230.4	194.8
95	5	2	470.8	358	230.4
95	5	3	499.2	546.4	335.6
95	5	4	562.8	611.2	385.2
95	5	5	857.2	869.2	406.8
97.5	2.5	1	23.6	0	34
97.5	2.5	2	113.6	67.2	76.4
97.5	2.5	3	140.4	149.2	88
97.5	2.5	4	146	194	94
97.5	2.5	5	305.6	267.2	241.2
				2957.6
				2966.4
				2975.2
				2990.8
				2999.6
				2679.6
				2836.8
				2880.4
				2888
				2923.6
				2114
				2216.8
				2253.6
				2323.6
				2468.4
				1089.2
				1346.8
				1359.2
				1428
				1505.6
				230.4
				358
				546.4
				611.2
				869.2
				0
				67.2
				149.2
				194
				267.2
				2942.8
				2982.8
				2984
				2989.6
				2990.4
				2646.8
				2720
				2727.6
				2747.2
				2751.6
				1606.8
				1762.4
				1894
				1932.8
				2147.2
				806.8
				862.8
				943.6
				1056
				1147.6
				194.8
				230.4
				335.6
				385.2
				406.8
				34
				76.4
				88
				94
				241.2
				2957.6
				2966.4
				2975.2
				2990.8
				2999.6
				2679.6
				2836.8
				2880.4
				2888
				2923.6
				2114
				2216.8
				2253.6
				2323.6
				2468.4
				1089.2
				1346.8
				1359.2
				1428
				1505.6
				230.4
				358
				546.4
				611.2
				869.2
				0
				67.2
				149.2
				194
				267.2
				2942.8
				2982.8
				2984
				2989.6
				2990.4
				2646.8
				2720
				2727.6
				2747.2
				2751.6
				1606.8
				1762.4
				1894
				1932.8
				2147.2
				806.8
				862.8
				943.6
				1056
				1147.6
				194.8
				230.4
				335.6
				385.2
				406.8
				34
				76.4
				88
				94
				241.2
				2957.6
				2966.4
				2975.2
				2990.8
				2999.6
				2679.6
				2836.8
				2880.4
				2888
				2923.6
				2114
				2216.8
				2253.6
				2323.6
				2468.4
				1089.2
				1346.8
				1359.2
				1428
				1505.6
				230.4
				358
				546.4
				611.2
				869.2
				0
				67.2
				149.2
				194
				267.2
				2942.8
				2982.8
				2984
				2989.6
				2990.4
				2646.8
				2720
				2727.6
				2747.2
				2751.6
				1606.8
				1762.4
				1894
				1932.8
				2147.2
				806.8
				862.8
				943.6
				1056
				1147.6
				194.8
				230.4
				335.6
				385.2
				406.8
				34
				76.4
				88
				94
				241.2
				2957.6
				2966.4
				2975.2
				2990.8
				2999.6
				2679.6
				2836.8
				2880.4
				2888
				2923.6
				2114
				2216.8
				2253.6
				2323.6
				2468.4
				1089.2
				1346.8
				1359.2
				1428
				1505.6
				230.4
				358
				546.4
				611.2
				869.2
				0
				67.2
				149.2
				194
				267.2
				2942.8
				2982.8
				2984
				2989.6
				2990.4
				2646.8
				2720
				2727.6
				2747.2
				2751.6
				1606.8
				1762.4
				1894
				1932.8
				2147.2
				806.8
				862.8
				943.6
				1056
				1147.6
				194.8
				230.4
				335.6
				385.2
				406.8
				34
				76.4
				88
				94
				241.2
				2957.6
				2966.4
				2975.2
				2990.8
				2999.6
				2679.6
				2836.8
				2880.4
				2888
				2923.6
				2114
				2216.8
				2253.6
				2323.6
				2468.4
				1089.2
				1346.8
				1359.2
				1428
				1505.6
				230.4
				358
				546.4
				611.2
				869.2
				0
				67.2
				149.2
				194
				267.2
				2942.8
				2982.8
				2984
				2989.6
				2990.4
				2646.8
				2720
				2727.6
				2747.2
				2751.6
				1606.8
				1762.4
				1894
				1932.8
				2147.2
				806.8
				862.8
				943.6
				1056
				1147.6
				194.8
				230.4
				335.6
				385.2
				406.8
				34
				76.4
				88
				94
				241.2
				2957.6
				2966.4
				2975.2
				2990.8
				2999.6
				2679.6
				2836.8
				2880.4
				2888
				2923.6
				2114
				2216.8
				2253.6
				2323.6
				2468.4
				1089.2
				1346.8
				1359.2
				1428
				1505.6
				230.4
				358
				546.4
				611.2
				869.2
				0
				67.2
				149.2
				194
				267.2
				2942.8
				2982.8
				2984
				2989.6
				2990.4
				2646.8
				2720
				2727.6
				2747.2
				2751.6
				1606.8
				1762.4
				1894
				1932.8
				2147.2
				806.8
				862.8
				943.6
				1056
				1147.6
				194.8
				230.4
				335.6
				385.2
				406.8
				34
				76.4
				88
				94
				241.2
				2957.6
				2966.4
				2975.2
				2990.8
				2999.6
				2679.6
				2836.8
				2880.4
				2888
				2923.6
				2114
				2216.8
				2253.6
				2323.6
				2468.4
				1089.2
				1346.8
				1359.2
				1428
				1505.6
				230.4
				358
				546.4
				611.2
				869.2
				0
				67.2
				149.2
				194
				267.2
				2942.8
				2982.8
				2984
				2989.6
				2990.4
				2646.8
				2720
				2727.6
				2747.2
				2751.6
				1606.8
				1762.4
				1894
				1932.8
				2147.2
				806.8
				862.8
				943.6
				1056
				1147.6
				194.8
				230.4
				335.6
				385.2
				406.8
				34
				76.4
				88
				94
				241.2
				2957.6
				2966.4
				2975.2
				2990.8
				2999.6
				2679.6
				2836.8
				2880.4
				2888
				2923.6
				2114
				2216.8
				2253.6
				2323.6
				2468.4
				1089.2
				1346.8
				1359.2
				1428
				1505.6
				230.4
				358
				546.4
				611.2
				869.2
				0
				67.2
				149.2
				194
				267.2
				2942.8
				2982.8
				2984
				2989.6
				2990.4
				2646.8
				2720
				2727.6
				2747.2
				2751.6
				1606.8
				1762.4
				1894
				1932.8
				2147.2
				806.8
				862.8
				943.6
				1056
				1147.6
				194.8
				230.4
				335.6
				385.2
				406.8
				34
				76.4
				88
				94
				241.2
				2957.6
				2966.4
				2975.2
				2990.8
				2999.6
				2679.6
				2836.8
				2880.4
				2888
				2923.6
				2114
				2216.8
				2253.6
				2323.6
				2468.4
				1089.2
				1346.8
				1359.2
				1428
				1505.6
				230.4
				358
				546.4
				611.2
				869.2
				0
				67.2
				149.2
				194
				267.2
				2942.8
				2982.8
				2984
				2989.6
				2990.4
				2646.8
				2720
				2727.6
				2747.2
				2751.6
				1606.8
				1762.4
				1894
				1932.8
				2147.2
				806.8
				862.8
				943.6
				1056
				1147.6
				194.8
				230.4
				335.6
				385.2
				406.8
				34
				76.4
				88
				94
				241.2
				2957.6
				2966.4
				2975.2
				2990.8
				2999.6
				2679.6
				2836.8
				2880.4
				2888
				2923.6
				2114
				2216.8
				2253.6
				2323.6
				2468.4
				1089.2
				1346.8
				1359.2
				1428
				1505.6
				230.4
				358
				546.4
				611.2
				869.2
				0
				67.2
				149.2
				194
				267.2
				2942.8
				2982.8
				2984
				2989.6
				2990.4
				2646.8
				2720
				2727.6
				2747.2
				2751.6
				1606.8
				1762.4
				1894
				1932.8
				2147.2
				806.8
				862.8
				943.6
				1056
				1147.6
				194.8
				230.4
				335.6
				385.2
				406.8
				34
				76.4
				88
				94
				241.2
				2957.6
				2966.4
				2975.2
				2990.8
				2999.6
				2679.6
				2836.8
				2880.4
				2888
				2923.6
				2114
				2216.8
				2253.6
				2323.6
				2468.4
				1089.2
				1346.8
				1359.2
				1428
				1505.6
				230.4
				358
				546.4
				611.2
				869.2
				0
				67.2
				149.2
				194
				267.2
				2942.8
				2982.8
				2984
				2989.6
				2990.4
				2646.8
				2720
				2727.6
				2747.2
				2751.6
				1606.8
				1762.4
				1894
				1932.8
				2147.2
				806.8
				862.8
				943.6
				1056
				1147.6
				194.8
				230.4
				335.6
				385.2
				406.8
				34
				76.4
				88
				94
				241.2
				2957.6
				2966.4
				2975.2
				2990.8
				2999.6
				2679.6
				2836.8
				2880.4
				2888
				2923.6
				2114
				2216.8
				2253.6
				2323.6
				2468.4
				1089.2
				1346.8
				1359.2
				1428
				1505.6
				230.4
				358
				546.4
				611.2
				869.2
				0
				67.2
				149.2
				194
				267.2
				2942.8
				2982.8
				2984
				2989.6
				2990.4
				2646.8
				2720
				2727.6
				2747.2
				2751.6
				1606.8
				1762.4
				1894
				1932.8
				2147.2
				806.8
				862.8
				943.6
				1056
				1147.6
				194.8
				230.4
				335.6
				385.2
				406.8
				34
				76.4
				88
				94
				241.2
				2957.6
				2966.4
				2975.2
				2990.8
				2999.6
				2679.6
				2836.8
				2880.4
				2888
				2923.6
				2114
				2216.8
				2253.6
				2323.6
				2468.4
				1089.2
				1346.8
				1359.2
				1428
				1505.6
				230.4
				358
				546.4
				611.2
				869.2
				0
				67.2
				149.2
				194
				267.2
				2942.8
				2982.8
				2984
				2989.6
				2990.4
				2646.8
				2720
				2727.6
				2747.2
				2751.6
				1606.8
				1762.4
				1894
				1932.8
				2147.2
				806.8
				862.8
				943.6
				1056
				1147.6
				194.8
				230.4
				335.6
				385.2
				406.8
				34
				76.4
				88
				94
				241.2
				2957.6
				2966.4
				2975.2
				2990.8
				2999.6
				2679.6
				2836.8
				2880.4
				2888
				2923.6
				2114
				2216.8
				2253.6
				2323.6
				2468.4
				1089.2
				1346.8
				1359.2
				1428
				1505.6
				230.4
				358
				546.4
				611.2
				869.2
				0
				67.2
				149.2
				194
				267.2
				2942.8
				2982.8
				2984
				2989.6
				2990.4
				2646.8
				2720
				2727.6
				2747.2
				2751.6
				1606.8
				1762.4
				1894
				1932.8
				2147.2
				806.8
				862.8
				943.6
				1056
				1147.6
				194.8
				230.4
				335.6
				385.2
				406.8
				34
				76.4
				88
				94
				241.2
				2957.6
				2966.4
				2975.2
				2990.8
				2999.6
				2679.6
				2836.8
				2880.4
				2888
				2923.6
				2114
				2216.8
				2253.6
				2323.6
				2468.4
				1089.2
				1346.8
				1359.2
				1428
				1505.6
				230.4
				358
				546.4
				611.2
				869.2
				0
				67.2
				149.2
				194
				267.2
				2942.8
				2982.8
				2984
				2989.6
				2990.4
				2646.8
				2720
				2727.6
				2747.2
				2751.6
				1606.8
				1762.4
				1894
				1932.8
				2147.2
				806.8
				862.8
				943.6
				1056
				1147.6
				194.8
				230.4
				335.6
				385.2
				406.8
				34
				76.4
				88
				94
				241.2
				2957.6
				2966.4
				2975.2
				2990.8
				2999.6
				2679.6
				2836.8
				2880.4
				2888
				2923.6
				2114
				2216.8
				2253.6
				2323.6
				2468.4
				1089.2
				1346.8
				1359.2
				1428
				1505.6
				230.4
				358
				546.4
				611.2
				869.2
				0
				67.2
				149.2
				194
				267.2
				2942.8
				2982.8
				2984
				2989.6
				2990.4
				2646.8
				2720
				2727.6
				2747.2
				2751.6
				1606.8
				1762.4
				1894
				1932.8
				2147.2
				806.8
				862.8
				943.6
				1056
				1147.6
				194.8
				230.4
				335.6
				385.2
				406.8
				34
				76.4
				88
				94
				241.2
				2957.6
				2966.4
				2975.2
				2990.8
				2999.6
				2679.6
				2836.8
				2880.4
				2888
				2923.6
				2114
				2216.8
				2253.6
				2323.6
				2468.4
				1089.2
				1346.8
				1359.2
				1428
				1505.6
				230.4
				358
				546.4
				611.2
				869.2
				0
				67.2
				149.2
				194
				267.2
				2942.8
				2982.8
				2984
				2989.6
				2990.4
				2646.8
				2720
				2727.6
				2747.2
				2751.6
				1606.8
				1762.4
				1894
				1932.8
				2147.2
				806.8
				862.8
				943.6
				1056
				1147.6
				194.8
				230.4
				335.6
				385.2
				406.8
				34
				76.4
				88
				94
				241.2
				2957.6
				2966.4
				2975.2
				2990.8
				2999.6
				2679.6
				2836.8
				2880.4
				2888
				2923.6
				2114
				2216.8
				2253.6
				2323.6
				2468.4
				1089.2
				1346.8
				1359.2
				1428
				1505.6
				230.4
				358
				546.4
				611.2
				869.2
				0
				67.2
				149.2
				194
				267.2
				2942.8
				2982.8
				2984
				2989.6
				2990.4
				2646.8
				2720
				2727.6
				2747.2
				2751.6
				1606.8
				1762.4
				1894
				1932.8
				2147.2
				806.8
				862.8
				943.6
				1056
				1147.6
				194.8
				230.4
				335.6
				385.2
				406.8
				34
				76.4
				88
				94
				241.2
				2957.6
				2966.4
				2975.2
				2990.8
				2999.6
				2679.6
				2836.8
				2880.4
				2888
				2923.6
				2114
				2216.8
				2253.6
				2323.6
				2468.4
				1089.2
				1346.8
				1359.2
				1428
				1505.6
				230.4
				358
				546.4
				611.2
				869.2
				0
				67.2
				149.2
				194
				267.2
				2942.8
				2982.8
				2984
				2989.6
				2990.4
				2646.8
				2720
				2727.6
				2747.2
				2751.6
				1606.8
				1762.4
				1894
				1932.8
				2147.2
				806.8
				862.8
				943.6
				1056
				1147.6
				194.8
				230.4
				335.6
				385.2
				406.8
				34
				76.4
				88
				94
				241.2
				2957.6
				2966.4
				2975.2
				2990.8
				2999.6
				2679.6
				2836.8
				2880.4
				2888
				2923.6
				2114
				2216.8
				2253.6
				2323.6
				2468.4
				1089.2
				1346.8
				1359.2
				1428
				1505.6
				230.4
				358
				546.4
				611.2
				869.2
				0
				67.2
				149.2
				194
				267.2
				2942.8
				2982.8
				2984
				2989.6
				2990.4
				2646.8
				2720
				2727.6
				2747.2
				2751.6
				1606.8
				1762.4
				1894
				1932.8
				2147.2
				806.8
				862.8
				943.6
				1056
				1147.6
				194.8
				230.4
				335.6
				385.2
				406.8
				34
				76.4
				88
				94
				241.2
				2957.6
				2966.4
				2975.2
				2990.8
				2999.6
				2679.6
				2836.8
				2880.4
				2888
				2923.6
				2114
				2216.8
				2253.6
				2323.6
				2468.4
				1089.2
				1346.8
				1359.2
				1428
				1505.6
				230.4
				358
				546.4
				611.2
				869.2
				0
				67.2
				149.2
				194
				267.2
				2942.8
				2982.8
				2984
				2989.6
				2990.4
				2646.8
				2720
				2727.6
				2747.2
				2751.6
				1606.8
				1762.4
				1894
				1932.8
				2147.2
				806.8
				862.8
				943.6
				1056
				1147.6
				194.8
				230.4
				335.6
				385.2
				406.8
				34
				76.4
				88
				94
				241.2
				2957.6
				2966.4
				2975.2
				2990.8
				2999.6
				2679.6
				2836.8
				2880.4
				2888
				2923.6
				2114
				2216.8
				2253.6
				2323.6
				2468.4
				1089.2
				1346.8
				1359.2
				1428
				1505.6
				230.4
				358
				546.4
				611.2
				869.2
				0
				67.2
				149.2
				194
				267.2
				2942.8
				2982.8
				2984
				2989.6
				2990.4
				2646.8
				2720
				2727.6
				2747.2
				2751.6
				1606.8
				1762.4
				1894
				1932.8
				2147.2
				806.8
				862.8
				943.6
				1056
				1147.6
				194.8
				230.4
				335.6
				385.2
				406.8
				34
				76.4
				88
				94
				241.2
				2957.6
				2966.4
				2975.2
				2990.8
				2999.6
				2679.6
				2836.8
				2880.4
				2888
				2923.6
				2114
				2216.8
				2253.6
				2323.6
				2468.4
				1089.2
				1346.8
				1359.2
				1428
				1505.6
				230.4
				358
				546.4
				611.2
				869.2
				0
				67.2
				149.2
				194
				267.2
				2942.8
				2982.8
				2984
				2989.6
				2990.4
				2646.8
				2720
				2727.6
				2747.2
				2751.6
				1606.8
				1762.4
				1894
				1932.8
				2147.2
				806.8
				862.8
				943.6
				1056
				1147.6
				194.8
				230.4
				335.6
				385.2
				406.8
				34
				76.4
				88
				94
				241.2
				2957.6
				2966.4
				2975.2
				2990.8
				2999.6
				2679.6
				2836.8
				2880.4
				2888
				2923.6
				2114
				2216.8
				2253.6
				2323.6
				2468.4
				1089.2
				1346.8
				1359.2
				1428
				1505.6
				230.4
				358
				546.4
				611.2
				869.2
				0
				67.2
				149.2
				194
				267.2
				2942.8
				2982.8
				2984
				2989.6
				2990.4
				2646.8
				2720
				2727.6
				2747.2
				2751.6
				1606.8
				1762.4
				1894
				1932.8
				2147.2
				806.8
				862.8
				943.6
				1056
				1147.6
				194.8
				230.4
				335.6
				385.2
				406.8
				34
				76.4
				88
				94
				241.2
				2957.6
				2966.4
				2975.2
				2990.8
				2999.6
				2679.6
				2836.8
				2880.4
				2888
				2923.6
				2114
				2216.8
				2253.6
				2323.6
				2468.4
				1089.2
				1346.8
				1359.2
				1428
				1505.6
				230.4
				358
				546.4
				611.2
				869.2
				0
				67.2
				149.2
				194
				267.2
				2942.8
				2982.8
				2984
				2989.6
				2990.4
				2646.8
				2720
				2727.6
				2747.2
				2751.6
				1606.8
				1762.4
				1894
				1932.8
				2147.2
				806.8
				862.8
				943.6
				1056
				1147.6
				194.8
				230.4
				335.6
				385.2
				406.8
				34
				76.4
				88
				94
				241.2
				2957.6
				2966.4
				2975.2
				2990.8
				2999.6
				2679.6
				2836.8
				2880.4
				2888
				2923.6
				2114
				2216.8
				2253.6
				2323.6
				2468.4
				1089.2
				1346.8
				1359.2
				1428
				1505.6
				230.4
				358
				546.4
				611.2
				869.2
				0
				67.2
				149.2
				194
				267.2
				2942.8
				2982.8
				2984
				2989.6
				2990.4
				2646.8
				2720
				2727.6
				2747.2
				2751.6
				1606.8
				1762.4
				1894
				1932.8
				2147.2
				806.8
				862.8
				943.6
				1056
				1147.6
				194.8
				230.4
				335.6
				385.2
				406.8
				34
				76.4
				88
				94
				241.2
				2957.6
				2966.4
				2975.2
				2990.8
				2999.6
				2679.6
				2836.8
				2880.4
				2888
				2923.6
				2114
				2216.8
				2253.6
				2323.6
				2468.4
				1089.2
				1346.8
				1359.2
				1428
				1505.6
				230.4
				358
				546.4
				611.2
				869.2
				0
				67.2
				149.2
				194
				267.2
				2942.8
				2982.8
				2984
				2989.6
				2990.4
				2646.8
				2720
				2727.6
				2747.2
				2751.6
				1606.8
				1762.4
				1894
				1932.8
				2147.2
				806.8
				862.8
				943.6
				1056
				1147.6
				194.8
				230.4
				335.6
				385.2
				406.8
				34
				76.4
				88
				94
				241.2
				2957.6
				2966.4
				2975.2
				2990.8
				2999.6
				2679.6
				2836.8
				2880.4
				2888
				2923.6
				2114
				2216.8
				2253.6
				2323.6
				2468.4
				1089.2
				1346.8
				1359.2
				1428
				1505.6
				230.4
				358
				546.4
				611.2
				869.2
				0
				67.2
				149.2
				194
				267.2
				2942.8
				2982.8
				2984
				2989.6
				2990.4
				2646.8
				2720
				2727.6
				2747.2
				2751.6
				1606.8
				1762.4
				1894
				1932.8
				2147.2
				806.8
				862.8
				943.6
				1056
				1147.6
				194.8
				230.4
				335.6
				385.2
				406.8
				34
				76.4
				88
				94
				241.2
				2957.6
				2966.4
				2975.2
				2990.8
				2999.6
				2679.6
				2836.8
				2880.4
				2888
				2923.6
				2114
				2216.8
				2253.6
				2323.6
				2468.4
				1089.2
				1346.8
				1359.2
				1428
				1505.6
				230.4
				358
				546.4
				611.2
				869.2
				0
				67.2
				149.2
				194
				267.2
				2942.8
				2982.8
				2984
				2989.6
				2990.4
				2646.8
				2720
				2727.6
				2747.2
				2751.6
				1606.8
				1762.4
				1894
				1932.8
				2147.2
				806.8
				862.8
				943.6
				1056
				1147.6
				194.8
				230.4
				335.6
				385.2
				406.8
				34
				76.4
				88
				94
				241.2
				2957.6
				2966.4
				2975.2
				2990.8
				2999.6
				2679.6
				2836.8
				2880.4
				2888
				2923.6
				2114
				2216.8
				2253.6
				2323.6
				2468.4
				1089.2
				1346.8
				1359.2
				1428
				1505.6
				230.4
				358
				546.4
				611.2
				869.2
				0
				67.2
				149.2
				194
				267.2
				2942.8
				2982.8
				2984
				2989.6
				2990.4
				2646.8
				2720
				2727.6
				2747.2
				2751.6
				1606.8
				1762.4
				1894
				1932.8
				2147.2
				806.8
				862.8
				943.6
				1056
				1147.6
				194.8
				230.4
				335.6
				385.2
				406.8
				34
				76.4
				88
				94
				241.2
				2957.6
				2966.4
				2975.2
				2990.8
				2999.6
				2679.6
				2836.8
				2880.4
				2888
				2923.6
				2114
				2216.8
				2253.6
				2323.6
				2468.4
				1089.2
				1346.8
				1359.2
				1428
				1505.6
				230.4
				358
				546.4
				611.2
				869.2
				0
				67.2
				149.2
				194
				267.2
				2942.8
				2982.8
				2984
				2989.6
				2990.4
				2646.8
				2720
				2727.6
				2747.2
				2751.6
				1606.8
				1762.4
				1894
				1932.8
				2147.2
				806.8
				862.8
				943.6
				1056
				1147.6
				194.8
				230.4
				335.6
				385.2
				406.8
				34
				76.4
				88
				94
				241.2
				2957.6
				2966.4
				2975.2
				2990.8
				2999.6
				2679.6
				2836.8
				2880.4
				2888
				2923.6
				2114
				2216.8
				2253.6
				2323.6
				2468.4
				1089.2
				1346.8
				1359.2
				1428
				1505.6
				230.4
				358
				546.4
				611.2
				869.2
				0
				67.2
				149.2
				194
				267.2
				2942.8
				2982.8
				2984
				2989.6
				2990.4
				2646.8
				2720
				2727.6
				2747.2
				2751.6
				1606.8
				1762.4
				1894
				1932.8
				2147.2
				806.8
				862.8
				943.6
				1056
				1147.6
				194.8
				230.4
				335.6
				385.2
				406.8
				34
				76.4
				88
				94
				241.2
				2957.6
				2966.4
				2975.2
				2990.8
				2999.6
				2679.6
				2836.8
				2880.4
				2888
				2923.6
				2114
				2216.8
				2253.6
				2323.6
				2468.4
				1089.2
				1346.8
				1359.2
				1428
				1505.6
				230.4
				358
				546.4
				611.2
				869.2
				0
				67.2
				149.2
				194
				267.2
				2942.8
				2982.8
				2984
				2989.6
				2990.4
				2646.8
				2720
				2727.6
				2747.2
				2751.6
				1606.8
				1762.4
				1894
				1932.8
				2147.2
				806.8
				862.8
				943.6
[truncated: 1,046,574+ more rows]
