# Supplementary material for: Protein–lipid charge interactions control the folding of outer membrane proteins into asymmetric membranes
Source: Nat Chem. 2023 Sep 14;15(12):1754–64. doi: 10.1038/s41557-023-01319-6 (PMC10695831; doi:10.1038/s41557-023-01319-6)
Supplement: Supplementary file 9 — Numerical source data for Fig. 4. [file 41557_2023_1319_MOESM9_ESM.xlsx]

## Sheet: dmpc
DMPC
All raw kinetic traces in: kinetics/ompa_kinetics_symmetric.csv
WT normalised fitted Kobs:
wt	0.770063	0.989345	1.24059
nc	2.97731	3.36366	2.9022
nn	2.2188	3.11951	2.44113
npos	0.196462	0.277055
m3	0	0	0
Raw gels in: gels/urea_folding_gels/mutant-ompa
fraction unfolded from densitometry:
Urea	NN	Urea	NC	Urea	NP	Urea	M3	Urea	WT
0.5	0.182743	0.5	0.0618608	0.5	0.103697	0.5	0.0855574	0.5	0.218351
1	0.0784753	1	0.0592349	1	0.382579	1	0.385704	1	0.210744
1.5	0.0777174	1.5	0.0839361	1.5	0.497579	1.5	0.683987	1.5	0.215807
2	0.15492	2	0.148657	2	0.820447	2	0.821415	2	0.409909
2.5	0.509759	2.5	0.372969	2.5	0.811796	2.5	0.9031	2.5	0.654195
3	0.807668	3	0.574108	3	0.9576	3	0.939359	3	0.778022
3.5	0.840539	4	0.781004	3.5	1	3.5	0.97209	3.5	0.871954
4	0.931153	4.5	0.896564	4	0.982588	4	0.98306	4	0.92573
4.5	0.970677	5	0.955507	4.5	1	4.5	1	4.5	0.947532
5	0.982917	5.5	0.979469	5	1	5	1	5	0.96089
5.5	1			5.5	1	5.5	1	5.5	1

## Sheet: dmpg
DMPG
All raw kinetic traces in: kinetics/ompa_kinetics_symmetric.csv
WT normalised fitted Kobs:
wt	1.05124	0.86948	1.07928
nc	2.20268	2.49492	2.4504
nn	1.17155	1.18893	0.914992
npos	0.0326201	0.0430492	0.0505945
m3	0.0135846	0.0204095	0.0132181
Raw gels in: gels/urea_folding_gels/mutant-ompa
fraction unfolded from densitometry:
Urea	NN	Urea	NC	Urea	NP	Urea	M3	Urea	DMPG_average
1.5	0.116496	1.5	0.0508898	0.5	0.0726985	0.5	0.114663	0.5	0.141789
2	0.18107	2	0.017041	1	0.0736903	1	0.205203	1	0.115452
2.5	0.04205	2.5	0.027404	1.5	0.102854	1.5	0.2992	1.5	0.0833208
3	0.0299895	3	0.0530919	2	0.0511231	2	0.44607	2	0.0934387
3.5	0.0620831	3.5	0.0983332	2.5	0.257424	2.5	0.798645	2.5	0.104707
4	0.0207914	4	0.380225	3	0.570197	3	0.9258	3	0.133592
4.5	0.033085	4.5	0.54217	3.5	0.841989	3.5	1	3.5	0.200718
5	0.0755321	5	0.562305	4	0.933086	4	1	4	0.352941
5.5	0.211533	5.5	0.757628	4.5	0.974942	4.5	1	4.5	0.475652
6	0.357623	6	0.918413	5	1	5	1	5	0.602306
6.5	0.543278	6.5	0.954017	5.5	1	5.5	1	5.5	0.786195
								6	0.914392
								6.5	0.991426
								7	1
								7.5	1
								8	1

## Sheet: dmpc-pg
DMPC/DMPG
All raw kinetic traces in: kinetics/ompa_kinetics_symmetric.csv
WT normalised fitted Kobs:
wt	1.01019	0.974356	1.01545
nc	1.61516	1.65328	1.16656
nn	0.974936	0.860193
npos	0.0828928	0.173299	0.123734
m3	0.0239403	0.1566	0.0358585
Raw gels in: gels/urea_folding_gels/mutant-ompa
fraction unfolded from densitometry:
Urea	NN	Urea	NC	Urea	NP	Urea	M3	Urea	WT
3	0.277034	3	0.304447	2.5	0.813772	2.5	0.959279	0.5	0.160049
3.5	0.146167	4	0.596689	3	0.934999	3	0.960013	1	0.101315
4	0.0966084	4.5	0.721295	3.5	0.964259	3.5	0.981726	1.5	0.0850532
4.5	0.135215	5	0.915026	4	0.980342	4	1	2	0.072755
5	0.0971205	5.5	0.92571	4.5	1	4.5	1	2.5	0.0778313
5.5	0.212589	6	0.960219	5	1	5	1	3	0.12567
6	0.282472	6.5	0.979327	5.5	1	5.5	1	3.5	0.206071
6.5	0.479209	7	0.975667	6	1	6	1	4	0.427446
7	0.69544	7.5	1	6.5	1	6.5	1	4.5	0.603548
7.5	0.93416	8	1	7	1	7	1	5	0.765425
8	0.852106			7.5	1	7.5	1	5.5	0.934116
								6	1
								6.5	1
								7	1
								7.5	1
								8	1

## Sheet: dmpg-pc
DMPG/DMPC
All raw kinetic traces in: kinetics/ompa_kinetics_symmetric.csv
WT normalised fitted Kobs:
wt	1.42351	0.43606	1.14043
nc	17.9411	13.1841	9.8194
nn	7.52424	7.60863	8.28
npos	0	0	0
m3	0	0	0
Raw gels in: gels/urea_folding_gels/mutant-ompa
fraction unfolded from densitometry:
Urea	NN	Urea	NC	Urea	NP	Urea	M3	Urea	WT
				0.5	0.135771	-1.5	0.03	0.5	0.258587
				1	0.536633	-0.5	0.12	1	0.371721
1.5	0.300052	1.5	0.145451	1.5	0.876807	0.5	0.313428	1.5	0.618811
2	0.192629	2	0.186889	2	0.956058	1	0.807932	2	0.823633
2.5	0.449436	2.5	0.482775	2.5	1	1.5	0.969608	2.5	0.925416
3	0.634819	3	0.661345	3	1	2	0.876371	3	0.912015
3.5	0.873462	3.5	0.844338	3.5	1	2.5	1	3.5	0.887068
4	0.952382	4	0.908921	4	1	3	1	4	0.954044
4.5	1	4.5	0.962515	4.5	1	3.5	1	4.5	0.973645
						4	1
						4.5	1

## Sheet: statistical_comparisons
Statistical difference testing p-values showing that OmpA-NC folds faster than OmpA-WT, OmpA-NP and OmpA-NN in the majority of lipid environments. Significance was determined by permutation testing.
	p-values
Liposome	OmpA-NC vs OmpA-WT	OmpA-NC vs OmpA-NP	OmpA-NC vs OmpA-NN
DMPC	0.018	0.05	0.457
DMPG	0.018	0.029	0.029
~10% a-DMPG/PC	0.014	0.014	0.029
~20% a-DMPC/PG	0.029	0.05	0.2
s-DMPC:PG 90:10	0.029	0.029	0.6
s-DMPC:PG 20:80	0.012	0.029	0.029
Statistical difference testing p-values showing that OmpA-NP folds slower than OmpA-WT and OmpA-NN in all lipid environments. Significance was determined by permutation testing.
	p-values
Liposome	OmpA-NP vs OmpA-WT	OmpA-NP vs OmpA-NN
DMPC	0.018	0.029
DMPG	0.008	0.014
~10% a-DMPG/PC	0.014	0.029
~20% a-DMPC/PG	0.029	0.05
s-DMPC:PG 90:10	0.018	0.029
s-DMPC:PG 20:80	0.005	0.014
Statistical difference testing p-values showing that OmpA-NP folds at a similar rate to OmpA-M3 in most lipid environments. DMPC and s-DMPC:PG 20:80 are statistically different as OmpA-M3 did not fold over the experiment time while OmpA-NP did, albeit very slowly. Significance was determined by permutation testing.
	p-values
Liposome	OmpA-M3 vs OmpA-NP
DMPC	0.029
DMPG	0.086
~10% a-DMPG/PC	1
~20% a-DMPC/PG	0.3
s-DMPC:PG 90:10	0.143
s-DMPC:PG 20:80	0.029
Statistical difference testing p-values showing that OmpA-NP is significantly destabilised compared to OmpA-WT in all lipid environments. OmpA-NP did not unfold sufficiently in s-DMPC:PG 90:10 to allow for rigorous comparison. Significance was determined by permutation testing.
	p-values
Liposome	OmpA-WT vs OmpA-NP
DMPC	0.0083
DMPG	0.0107
~10% a-DMPG/PC	0.0331
~20% a-DMPC/PG	0.0006
s-DMPC:PG 90:10	-
s-DMPC:PG 20:80	0.0007
Statistical difference testing p-values showing that OmpA-NN is significantly stabilised compared to OmpA-WT in all lipid environments. Significance was determined by permutation testing.
	p-values
Liposome	OmpA-WT vs OmpA-NN
DMPC	0.0257
DMPG	0.0006
~10% a-DMPG/PC	0.0286
~20% a-DMPC/PG	0.0007
s-DMPC:PG 90:10	0.0075
s-DMPC:PG 20:80	4e-05
Statistical difference testing p-values showing that OmpA-NP and OmpA-M3 are similarly destabilised in most lipid environments. While OmpA-M3 is more significantly more destabilised than OmpA-NP in DMPG and s-DMPC:PG 20:80 membranes, both are significantly destabilised compared to OmpA-WT. OmpA-M3 and OmpA-NP did not unfold sufficiently in s-DMPC:PG 90:10 to allow for rigorous comparison. Signifi…
	p-values
Liposome	OmpA-NP vs OmpA-M3	OmpA-WT vs OmpA-M3	OmpA-WT vs OmpA-NP
DMPC	0.2092	0.0198	0.0083
DMPG	0.0076	0.0004	0.0107
~10% a-DMPG/PC	0.2179	0.0304	0.0331
~20% a-DMPC/PG	0.3992	0.0005	0.0006
s-DMPC:PG 90:10	-	-	-
s-DMPC:PG 20:80	0.0058	0.015	0.0007
Statistical difference testing p-values showing that OmpA-NN and OmpA-WT tend to be fold similar in inner-leaflet DMPG rich membranes, but have different stabilities. Significance was determined by permutation testing.
Liposome	p-values: OmpA-NN vs OmpA-WT
	Folding kinetics	Urea stability
DMPG	1	0.0006
~20% a-DMPC/PG	0.826	0.0007
s-DMPC:PG 20:80	0.005	4e-05
