# Supplementary material for: Protein–lipid charge interactions control the folding of outer membrane proteins into asymmetric membranes
Source: Nat Chem. 2023 Sep 14;15(12):1754–64. doi: 10.1038/s41557-023-01319-6 (PMC10695831; doi:10.1038/s41557-023-01319-6)
Supplement: Supplementary file 10 — Numerical source data for Fig. 5. [file 41557_2023_1319_MOESM10_ESM.xlsx]

## Sheet: a
folding rates
NN	repeat 1	2	3	4
DMPC	0.00078527	0.00121905	0.00110404	0.000863952
s-DMPC:PG 90:10	0.00341946	0.00369756	0.0049068	0.00353201
~10% a-DMPG/PC	0.00074894	0.00075734	0.0009289
DMPG	0.0248118	0.025163	0.0193473	0.022935
s-DMPC:PG 20:80	0.00731095	0.0066592	0.00619934	0.006322
~20% a-DMPC/PG	0.0146882	0.0129595	0.0175752
NP
DMPC	4.79155e-05	6.99662e-05	0	1.99e-05
s-DMPC:PG 90:10	0	0	0	0
~10% a-DMPG/PC	0	0	0	0
DMPG	0.00033114	0.00069162	0.00091236
s-DMPC:PG 20:80	0.00065432	0.00059074	0.00064516
~20% a-DMPC/PG	0.00124884	0.00161087	0.00186415

## Sheet: b
urea stability
NN
lipid	DMPC	s-DMPC:PG 90:10	~10% a-DMPG/PC	DMPG	s-DMPC:PG 20:80	~20% a-DMPC/PG
Pm	2.54842	2.24655	2.90106	6.00179	5.83097	6.84662
error (estimated sd of fit)	0.0503133	0.0641341	0.120269	0.327688	0.0852909	0.184005
NP
lipid	DMPC	s-DMPC:PG 90:10	~10% a-DMPG/PC	DMPG	s-DMPC:PG 20:80	~20% a-DMPC/PG
Pm	1.5302	0	1.04891	2.93812	2.37714	1.63131
error (estimated sd of fit)	0.0828222	0	0.0285649	0.0330109	0.0827255	0.0809836

## Sheet: statistical_comparisons
Statistical difference testing p-values showing for Figure 5, showing the folding rate differences/similarities between symmetric and asymmetric liposomes for OmpA-NN and OmpA-NP. Significance was determined by permutation testing.
Protein	Liposome 1	Liposome 2	p-values
OmpA-NN	~10% a-DMPG/PC	s-DMPC:PG 90:10	0.029
OmpA-NN	~20% a-DMPC/PG	s-DMPC:PG 20:80	0.029
OmpA-NP	~10% a-DMPG/PC	s-DMPC:PG 90:10	1
OmpA-NP	~20% a-DMPC/PG	s-DMPC:PG 20:80	0.029
Statistical difference testing p-values showing for Figure 5, showing the urea stability differences/similarities between symmetric and asymmetric liposomes for OmpA-NN and OmpA-NP. Significance was determined by permutation testing.
Protein	Liposome 1	Liposome 2	p-values
OmpA-NN	~10% a-DMPG/PC	s-DMPC:PG 90:10	0.42361
OmpA-NN	~20% a-DMPC/PG	s-DMPC:PG 20:80	0.01959
OmpA-NP	~10% a-DMPG/PC	s-DMPC:PG 90:10	0.03125
OmpA-NP	~20% a-DMPC/PG	s-DMPC:PG 20:80	0.01648
