# Supplementary material for: Protein–lipid charge interactions control the folding of outer membrane proteins into asymmetric membranes
Source: Nat Chem. 2023 Sep 14;15(12):1754–64. doi: 10.1038/s41557-023-01319-6 (PMC10695831; doi:10.1038/s41557-023-01319-6)
Supplement: Supplementary file 11 — Numerical source data for Fig. 6. [file 41557_2023_1319_MOESM11_ESM.xlsx]

## Sheet: a
	log2 (relative enrichment), smoothed as a 2-point moving average
Distance from membrane centre (A)	positive	negative	aromatic
-28	-0.358394	-0.118978	-0.686258
-27	-0.0374122	0.303632	-0.284391
-26	0.422395	0.82489	-0.108728
-25	0.631444	0.725428	-1.10537
-24	0.470825	0.63594	-4.47065
-23	-0.0502809	0.270235	-2.97499
-22	-0.542146	-0.0263655	-2.43131
-21	-1.12352	0.300087	-3.06228
-20	0.00113823	0.574552	-4.60284
-19	0.492694	0.744386	-2.8537
-18	0.420446	0.640994	-1.99037
-17	-0.0628309	0.481909	-1.87571
-16	-0.505259	0.442287	-0.987799
-15	-0.567048	0.392291	-0.48148
-14	-0.523138	0.333791	-0.182778
-13	-0.310223	0.382598	-0.029015
-12	-0.0850851	0.0457248	0.210815
-11	0.0200014	-0.281279	0.977099
-10	-0.072614	-0.130379	1.19958
-9	-0.0523887	-0.235347	0.909927
-8	-0.296022	-0.825797	0.95639
-7	-0.563739	-1.6067	0.836375
-6	-0.547317	-1.80055	0.701912
-5	-0.755893	-1.21444	0.949608
-4	-0.698301	-0.694589	0.885582
-3	-0.731536	-0.546975	0.666414
-2	-1.21454	-0.761118	0.428209
-1	-1.65691	-0.803828	0.0956056
0	-1.07617	-0.798283	0.0334389
1	-0.605647	-1.29139	0.284912
2	-0.889457	-1.19984	0.333948
3	-1.06614	-0.871999	0.419627
4	-0.982549	-0.787045	0.266596
5	-1.03101	-0.50413	-0.236444
6	-0.991378	-0.467616	-0.152527
7	-0.213171	-0.575955	0.730087
8	-0.067818	-0.585066	1.1744
9	-0.36765	-0.471074	1.39214
10	-0.104078	-0.539331	1.4529
11	0.254547	-0.641572	1.21443
12	0.489123	-0.498165	1.03884
13	0.59702	-0.054017	0.733254
14	0.426414	0.365068	0.197587
15	0.604644	0.307366	-0.510509
16	0.899726	0.227152	-0.922559
17	0.861746	0.148236	-0.00720181
18	0.494707	0.115243	0.228707
19	-0.000109148	0.277826	-0.344374
20	0.327184	0.291741	-0.967407
21	0.332491	0.301377	-0.985079
22	0.126251	0.251905	0.335856
23	0.00706746	0.470753	0.961908
24	0.565795	0.428256	0.572317
25	1.25919	-0.137293	-0.0116918
26	1.09145	0.167328	0.180919
27	1.00491	0.355593	0.211934
28	1.4802	-0.191688	-0.0167665

## Sheet: b
OPM
	log2 (relative enrichment), smoothed as a 2-point moving average
Distance from membrane surface (A)	positive
1	-0.395783
2	0.066691
3	0.30655
4	0.390294
5	0.286133
6	0.411479
7	0.660824
8	0.714308
9	0.763193
10	0.341346
11	-0.0512145
12	0.263819
13	0.223759
14	0.0259184
15	-0.416738
16	-0.568105
17	-0.308554
18	-0.457054
19	-0.56545
20	-0.407445
