# Supplementary material for: Protein–lipid charge interactions control the folding of outer membrane proteins into asymmetric membranes
Source: Nat Chem. 2023 Sep 14;15(12):1754–64. doi: 10.1038/s41557-023-01319-6 (PMC10695831; doi:10.1038/s41557-023-01319-6)
Supplement: Supplementary file 12 — Numerical source data for Extended Data Fig. 2. [file 41557_2023_1319_MOESM12_ESM.xlsx]

## Sheet: dmps
DMPC-DMPS 80:20													DMPC-DMPS 90:10
r1						r2							r1						r2
Temp /'C	440 nm	490 nm	GP	diff temp	diff GP	Temp /'C	440 nm	490 nm	GP	diff temp	diff GP		Temp /'C	440 nm	490 nm	GP	diff temp	diff GP	Temp /'C	440 nm	490 nm	GP	diff temp	diff GP
23	1782513	683115	0.445889			23	1630596	626785	0.444679				20.5	820212	307438	0.454728			20.5	1124663	423432	0.452964
23.25	1772170	675976	0.447765	23.125	0.00187561	23.25	1.63331e+06	620398	0.449443	23.125	0.00476315		20.75	813967	307783	0.451245	20.625	-0.0034829	20.75	1.11738e+06	423912	0.449926	20.625	-0.00303786
23.5	1.76239e+06	681245	0.442432	23.375	-0.00533288	23.5	1632557	622730	0.44776	23.375	-0.00168246		21	809946	308115	0.44884	20.875	-0.00240511	21	1.11131e+06	425237	0.446501	20.875	-0.00342534
23.75	1.77282e+06	692969	0.437934	23.625	-0.00449859	23.75	1.63328e+06	632044	0.441985	23.625	-0.0057755		21.25	808365	309303	0.446521	21.125	-0.00231893	21.25	1.10934e+06	426966	0.444164	21.125	-0.0023366
24	1762458	698204	0.432507	23.875	-0.00542608	24	1.63142e+06	639915	0.43653	23.875	-0.00545436		21.5	813212	313407	0.443633	21.375	-0.00288845	21.5	1.11801e+06	434945	0.439849	21.375	-0.0043153
24.25	1753441	707849	0.424814	24.125	-0.00769312	24.25	1614848	646225	0.428391	24.125	-0.00813926		21.75	808510	314723	0.439612	21.625	-0.00402094	21.75	1106774	433511	0.437103	21.625	-0.00274586
24.5	1742302	725136	0.412236	24.375	-0.0125784	24.5	1.60928e+06	662511	0.41675	24.375	-0.0116405		22	804532	315727	0.436332	21.875	-0.00328011	22	1.09881e+06	435831	0.432008	21.875	-0.00509515
24.75	1729735	751500	0.394254	24.625	-0.0179824	24.75	1.60478e+06	691061	0.397989	24.625	-0.0187617		22.25	796306	317943	0.429314	22.125	-0.00701749	22.25	1.09564e+06	438676	0.428181	22.125	-0.00382744
25	1.67776e+06	792269	0.358495	24.875	-0.035759	25	1.55463e+06	722861	0.365214	24.875	-0.0327747		22.5	799427	321908	0.425848	22.375	-0.00346587	22.5	1094504	443415	0.423357	22.375	-0.00482351
25.25	1656279	853151	0.320044	25.125	-0.0384505	25.25	1.53187e+06	782151	0.32399	25.125	-0.0412243		22.75	798319	327423	0.418299	22.625	-0.00754978	22.75	1.09574e+06	450538	0.417261	22.625	-0.00609633
25.5	1630966	905312	0.28611	25.375	-0.0339344	25.5	1503512	827554	0.289978	25.375	-0.0340116		23	790308	330523	0.410218	22.875	-0.00808087	23	1082425	454554	0.40851	22.875	-0.00875076
25.75	1.60965e+06	924770	0.270233	25.625	-0.015877	25.75	1.47765e+06	842370	0.273826	25.625	-0.0161521		23.25	783392	336505	0.399043	23.125	-0.0111742	23.25	1074579	462083	0.398589	23.125	-0.00992118
26	1599203	946572	0.256359	25.875	-0.0138738	26	1467656	860071	0.261021	25.875	-0.0128056		23.5	776582	343181	0.387048	23.375	-0.0119958	23.5	1.0655e+06	471637	0.386344	23.375	-0.0122445
26.25	1.57506e+06	956980	0.244103	26.125	-0.0122555	26.25	1.43936e+06	869023	0.247071	26.125	-0.0139496		23.75	768433	350810	0.37313	23.625	-0.0139175	23.75	1.06146e+06	485574	0.372253	23.625	-0.0140915
26.5	1.55219e+06	969445	0.231098	26.375	-0.0130048	26.5	1.42516e+06	882894	0.234946	26.375	-0.0121253		24	753853	365700	0.346703	23.875	-0.0264269	24	1033533	502249	0.345937	23.875	-0.026316
26.75	1.53957e+06	981777	0.221229	26.625	-0.00986906	26.75	1409375	892154	0.224729	26.625	-0.0102166		24.25	739351	383807	0.316557	24.125	-0.0301458	24.25	1.00809e+06	524969	0.315137	24.125	-0.0307997
27	1524934	994940	0.210325	26.875	-0.0109039	27	1.39409e+06	902033	0.214298	26.875	-0.0104307		24.5	724150	403340	0.284535	24.375	-0.0320222	24.5	989450	553578	0.282478	24.375	-0.0326592
27.25	1505298	1.00515e+06	0.199227	27.125	-0.0110982	27.25	1.37563e+06	910511	0.203452	27.125	-0.0108467		24.75	703133	413801	0.259041	24.625	-0.0254943	24.75	960548	568175	0.256667	24.625	-0.0258106
27.5	1.48799e+06	1.01126e+06	0.190748	27.375	-0.00847884	27.5	1.35901e+06	917090	0.194157	27.375	-0.00929512		25	688843	423093	0.238998	24.875	-0.0200431	25	943305	582032	0.236848	24.875	-0.0198194
27.75	1.47615e+06	1.02195e+06	0.181817	27.625	-0.00893139	27.75	1.34948e+06	927594	0.185276	27.625	-0.00888063		25.25	682079	428680	0.228132	25.125	-0.0108657	25.25	931251	587612	0.226247	25.125	-0.0106009
28	1.4623e+06	1.02938e+06	0.173744	27.875	-0.00807267	28	1.33417e+06	932419	0.177249	27.875	-0.00802734		25.5	672627	433399	0.216295	25.375	-0.0118372	25.5	919579	593917	0.215172	25.375	-0.0110753
													25.75	661719	435816	0.205827	25.625	-0.0104678	25.75	907199	599650	0.204101	25.625	-0.011071
													26	657102	440611	0.19722	25.875	-0.0086071	26	897191	604656	0.194784	25.875	-0.00931724
													26.25	647300	443917	0.186382	26.125	-0.0108383	26.25	888099	610713	0.18507	26.125	-0.00971346
													26.5	638853	445876	0.177904	26.375	-0.00847784	26.5	873466	612510	0.175612	26.375	-0.00945785

## Sheet: dmpe
DMPG-DMPE 95:5													DMPG-DMPE 90:10													DMPG-DMPE 80:20
r1						r2													r2							r1						r2
Temp /'C	440 nm	490 nm	GP	diff temp	diff GP	Temp /'C	440 nm	490 nm	GP	diff temp	diff GP		Temp /'C	440 nm	490 nm	GP	diff temp	diff GP	Temp /'C	440 nm	490 nm	GP	diff temp	diff GP		Temp /'C	440 nm	490 nm	GP	diff temp	diff GP	Temp /'C	440 nm	490 nm	GP	diff temp	diff GP
23	138495	73096.7	0.309078			23	236985	114927	0.346842				23	96967.3	27873.9	0.553451			23	81749.4	24080.7	0.544917				23	75641	19655.8	0.587482			23	82285	21697.2	0.582674
23.25	160853	59265.3	0.461513	23.125	0.152435	23.25	268551	96240.4	0.472354	23.125	0.125512		23.25	87068.9	25900.5	0.54146	23.125	-0.0119914	23.25	81228.7	24283	0.53971	23.125	-0.00520704		23.25	75687.1	19887.7	0.58383	23.125	-0.00365219	23.25	82323.1	21722.3	0.582445	23.125	-0.000228723
23.5	161626	58848.2	0.466168	23.375	0.00465452	23.5	269134	96222.2	0.473269	23.375	0.000915394		23.5	86957.5	26110.8	0.538141	23.375	-0.00331872	23.5	80411.6	24652.6	0.530713	23.375	-0.00899747		23.5	75528.7	19793.5	0.584704	23.375	0.000873936	23.5	82233.2	21808.8	0.580769	23.375	-0.00167679
23.75	158826	60721.8	0.446846	23.625	-0.019322	23.75	264594	99977.3	0.451536	23.625	-0.0217332		23.75	85659.6	26504	0.527405	23.625	-0.0107361	23.75	79863.3	25078.8	0.522044	23.625	-0.00866845		23.75	75530.4	19907.4	0.58282	23.625	-0.0018842	23.75	82468.1	21989	0.578985	23.625	-0.00178316
24	155007	62867.1	0.422904	23.875	-0.0239415	24	258397	103726	0.427125	23.875	-0.024411		24	84895.9	27475.6	0.510986	23.875	-0.0164185	24	78736.2	25680.9	0.508109	23.875	-0.0139349		24	75089	20093.5	0.577791	23.875	-0.00502917	24	82021.9	22028.1	0.576587	23.875	-0.00239844
24.25	149856	66328.6	0.386371	24.125	-0.0365336	24.25	250014	109336	0.39148	24.125	-0.0356452		24.25	82896.4	28408.5	0.489537	24.125	-0.0214497	24.25	77184.3	26723.6	0.485628	24.125	-0.022481		24.25	75527.7	20128.2	0.579154	24.125	0.00136331	24.25	81747.7	21939.2	0.576819	24.125	0.00023183
24.5	143633	70209.1	0.343355	24.375	-0.043016	24.5	241277	114732	0.355455	24.375	-0.036025		24.5	81340.7	30155	0.459082	24.375	-0.0304542	24.5	75187.2	28316.6	0.452839	24.375	-0.032789		24.5	75059.8	20260.8	0.574891	24.375	-0.00426345	24.5	82087.9	22337.8	0.572177	24.375	-0.00464138
24.75	140743	71563.9	0.325843	24.625	-0.0175113	24.75	237284	116225	0.342451	24.625	-0.0130036		24.75	78539.2	31504.3	0.42742	24.625	-0.0316622	24.75	73148.8	29805.1	0.421001	24.625	-0.0318387		24.75	75130.7	20405.5	0.572821	24.625	-0.00206918	24.75	81539.5	22416	0.568738	24.625	-0.00343945
25	138672	72141.6	0.315589	24.875	-0.010254	25	234035	117261	0.332407	24.875	-0.0100439		25	76711.2	32906.1	0.399618	24.875	-0.0278018	25	70683.9	30920	0.391362	24.875	-0.0296383		25	74782.4	20387.5	0.571556	24.875	-0.00126505	25	81775.7	22602.2	0.566916	24.875	-0.00182173
25.25	136492	72979.1	0.303207	25.125	-0.0123825	25.25	230171	118618	0.31983	25.125	-0.012577		25.25	74882.9	33689.7	0.379407	25.125	-0.0202114	25.25	69057.7	31843.2	0.368822	25.125	-0.0225402		25.25	74828.5	20737.9	0.565999	25.125	-0.00555705	25.25	81206.5	22759.6	0.562173	25.125	-0.00474345
25.5	133996	73830.1	0.2895	25.375	-0.013707	25.5	226714	119920	0.308088	25.375	-0.0117421		25.5	73157.2	34538.3	0.358593	25.375	-0.0208135	25.5	68219.9	32715.1	0.35176	25.375	-0.0170625		25.5	74352.8	20846.9	0.562039	25.375	-0.00396019	25.5	80746.9	22958.8	0.557232	25.375	-0.00494039
25.75	132619	74272.1	0.282018	25.625	-0.00748234	25.75	224941	120649	0.301778	25.625	-0.00631038		25.75	71727.6	35526.9	0.337522	25.625	-0.0210719	25.75	66780.7	33470.2	0.332271	25.625	-0.0194888		25.75	73787.8	21219.1	0.553315	25.625	-0.00872448	25.75	80528.6	23255.9	0.551843	25.625	-0.00538928
26	131265	74692	0.274685	25.875	-0.00733243	26	221738	121484	0.292094	25.875	-0.00968326		26	70573.7	35977.7	0.324688	25.875	-0.0128334	26	65397.7	34072.2	0.314925	25.875	-0.0173462		26	73926.6	21398.5	0.551041	25.875	-0.00227331	26	80097.1	23337.4	0.54875	25.875	-0.00309343
26.25	129465	75391.9	0.263956	26.125	-0.0107294	26.25	218924	122700	0.281668	26.125	-0.0104269		26.25	69580.8	36542	0.311326	26.125	-0.013362	26.25	64396.1	34434.9	0.303156	26.125	-0.0117693		26.25	73410.6	21591.3	0.545455	26.125	-0.00558595	26.25	80115.2	23957.7	0.539597	26.125	-0.00915244
26.5	128022	75351.9	0.258982	26.375	-0.00497323	26.5	216675	123022	0.275697	26.375	-0.0059706		26.5	68698.3	37139.5	0.298181	26.375	-0.0131453	26.5	63490.9	34911.4	0.290435	26.375	-0.0127209		26.5	72474.3	22260.3	0.530049	26.375	-0.0154063	26.5	79169.8	24329.1	0.529868	26.375	-0.0097298
26.75	126836	75985.6	0.250716	26.625	-0.00826675	26.75	213732	124134	0.26519	26.625	-0.0105066		26.75	67828.6	37522.1	0.287673	26.625	-0.0105083	26.75	63097.1	35320.4	0.282233	26.625	-0.00820136		26.75	71918.8	22860.2	0.517611	26.625	-0.0124381	26.75	77670.5	25122.3	0.511205	26.625	-0.0186623
27	125275	76520.9	0.241599	26.875	-0.00911636	27	211220	124923	0.256725	26.875	-0.00846493		27	66675.6	37678.4	0.277873	26.875	-0.00979994	27	61997.3	35355.5	0.273662	26.875	-0.00857108		27	70402	23921	0.492786	26.875	-0.0248253	27	76387.4	26094.8	0.490745	26.875	-0.0204601
27.25	124130	76570	0.236971	27.125	-0.00462797	27.25	208594	125618	0.248274	27.125	-0.00845191		27.25	66470.3	38436.4	0.267228	27.125	-0.0106448	27.25	61453.6	35675.8	0.265396	27.125	-0.00826626		27.25	69376.9	24842.2	0.472672	27.125	-0.0201134	27.25	75275.2	27081.1	0.470847	27.125	-0.0198979
27.5	122495	77208.2	0.22677	27.375	-0.010201	27.5	206761	126280	0.241653	27.375	-0.00662074		27.5	65352.4	38317.2	0.260783	27.375	-0.00644533	27.5	60435.9	35840.5	0.255467	27.375	-0.00992908		27.5	67955.2	25610.4	0.452569	27.375	-0.0201031	27.5	73450.6	28222.3	0.444842	27.375	-0.0260056
27.75	121513	77429.8	0.221588	27.625	-0.00518231	27.75	204819	127286	0.233459	27.625	-0.00819425		27.75	64666.4	38621.2	0.252162	27.625	-0.00862024	27.75	60001.3	36221	0.247139	27.625	-0.00832816		27.75	66753.5	26481.2	0.431944	27.625	-0.0206246	27.75	72174.2	29180.1	0.424197	27.625	-0.0206449
28	120177	77844.7	0.213775	27.875	-0.0078134	28	202571	128132	0.225092	27.875	-0.00836673		28	63531.2	38815	0.241496	27.875	-0.0106665	28	59116.3	36321.8	0.238841	27.875	-0.00829721		28	65641.5	27542.8	0.408853	27.875	-0.0230914	28	71450.7	29665.3	0.413242	27.875	-0.0109552
28.25	118776	78312.5	0.205307	28.125	-0.00846753	28.25	200516	128589	0.218553	28.125	-0.0065388		28.25	62988.6	39129.1	0.233648	28.125	-0.00784786	28.25	58360.7	36401.1	0.231735	28.125	-0.00710682		28.25	64685.8	28054.4	0.394989	28.125	-0.0138637	28.25	69629.5	30424.9	0.391833	28.125	-0.0214086
28.5	117449	78425.8	0.199223	28.375	-0.00608367	28.5	197752	128903	0.210771	28.375	-0.00778208		28.5	62178.3	39316.2	0.225254	28.375	-0.00839379	28.5	57574.2	36472.1	0.224381	28.375	-0.00735406		28.5	63321.3	28476.4	0.379583	28.375	-0.0154061	28.5	68556.5	31048.7	0.376564	28.375	-0.0152686
28.75	116336	78730.2	0.192785	28.625	-0.00643837	28.75	195459	129889	0.201537	28.625	-0.00923372		28.75	61641.5	39354	0.220678	28.625	-0.00457635	28.75	57036.7	37030	0.212686	28.625	-0.0116943		28.75	62845	29090.8	0.36715	28.625	-0.0124334	28.75	67890.1	31407	0.367413	28.625	-0.009151
29	115493	79091.7	0.187072	28.875	-0.00571332	29	193106	130166	0.194695	28.875	-0.00684252		29	60978.3	39431.1	0.214594	28.875	-0.00608396	29	56416.4	37069.2	0.206954	28.875	-0.00573213		29	61897.3	29445.9	0.355268	28.875	-0.0118815	29	67196.5	32187.1	0.352265	28.875	-0.0151487
29.25	114007	79531	0.178135	29.125	-0.00893661	29.25	191755	130621	0.189635	29.125	-0.00506015		29.25	60614.8	39784	0.207481	29.125	-0.00711292	29.25	56182	37135.8	0.2041	29.125	-0.0028542		29.25	60787	29908.5	0.340463	29.125	-0.0148051	29.25	66329.3	32444.4	0.343056	29.125	-0.00920891
29.5	113448	79785.6	0.174208	29.375	-0.00392749	29.5	189877	131265	0.182512	29.375	-0.00712275		29.5	59821.7	39904.5	0.199719	29.375	-0.00776174	29.5	55743.2	37028.4	0.20173	29.375	-0.00236964		29.5	60281.2	30230.2	0.332013	29.375	-0.00845066	29.5	65184.5	32945.6	0.328532	29.375	-0.0145235
29.75	112033	80072.8	0.166367	29.625	-0.00784095	29.75	187934	131794	0.175585	29.625	-0.00692634		29.75	59180.4	39984.5	0.193576	29.625	-0.00614364	29.75	55102.5	37274.7	0.192989	29.625	-0.00874115		29.75	59268	30466.4	0.320965	29.625	-0.0110472	29.75	64215.4	33180.8	0.318643	29.625	-0.00988921
30	110828	80295.5	0.159755	29.875	-0.00661214	30	186180	132416	0.168754	29.875	-0.00683162		30	59023.1	39987.2	0.192261	29.875	-0.00131417	30	54619.2	37479.6	0.1861	29.875	-0.00688876		30	58880.8	30952.1	0.310896	29.875	-0.0100689	30	63771.9	33547.5	0.310569	29.875	-0.00807414
30.25	110356	80513.5	0.156348	30.125	-0.0034061	30.25	183740	132398	0.162405	30.125	-0.00634913		30.25	57871.5	40331.4	0.17861	30.125	-0.0136511	30.25	54052.1	37447.1	0.181476	30.125	-0.0046239		30.25	58128.8	31199.3	0.301468	30.125	-0.00942842	30.25	62832.9	34053.1	0.297048	30.125	-0.0135212
30.5	109348	80780.9	0.15025	30.375	-0.0060982	30.5	182480	133001	0.156836	30.375	-0.00556919		30.5	57351.4	40439.3	0.172943	30.375	-0.00566763	30.5	53244.9	37744.7	0.170351	30.375	-0.0111257		30.5	57871.8	31627.4	0.293236	30.375	-0.00823238	30.5	61765	34259.2	0.286446	30.375	-0.0106013
30.75	108899	81003.3	0.146894	30.625	-0.00335673	30.75	180391	133520	0.149313	30.625	-0.007523		30.75	56845.2	40146.9	0.172161	30.625	-0.000781625	30.75	53255.9	38047	0.166576	30.625	-0.0037743		30.75	56853.9	31837.2	0.282066	30.625	-0.0111701	30.75	61526.1	34779.6	0.277725	30.625	-0.00872171
31	107224	81388.1	0.136979	30.875	-0.00991478	31	179144	133906	0.144506	30.875	-0.0048063		31	56693.2	40593.6	0.165486	30.875	-0.00667524	31	52315.7	37978.4	0.158784	30.875	-0.00779213		31	56544.9	32030.6	0.276762	30.875	-0.00530315	31	61099.4	35013.5	0.271409	30.875	-0.00631562
31.25	106112	81357.2	0.132046	31.125	-0.00493312	31.25	177656	134057	0.139871	31.125	-0.00463554		31.25	56018.3	40626.1	0.159266	31.125	-0.0062199	31.25	51791.6	38048.3	0.152975	31.125	-0.00580957		31.25	55721.4	32271.1	0.266503	31.125	-0.0102591	31.25	60163.7	35191.5	0.261886	31.125	-0.00952354
31.5	105647	81697.6	0.127835	31.375	-0.00421063	31.5	175355	134574	0.131581	31.375	-0.00828966		31.5	55606	40710.8	0.154648	31.375	-0.0046182	31.5	51299.1	38190.3	0.146484	31.375	-0.0064906		31.5	55231	32606	0.257579	31.375	-0.00892389	31.5	59633.5	35332.8	0.255888	31.375	-0.00599786
31.75	104736	81329.2	0.1258	31.625	-0.00203464	31.75	173417	134879	0.125005	31.625	-0.00657629		31.75	54750.4	40787.2	0.146154	31.625	-0.00849387	31.75	50674.5	38127.7	0.141289	31.625	-0.00519497		31.75	54815.4	32834.2	0.250786	31.625	-0.00679389	31.75	58713.3	35664.4	0.24422	31.625	-0.0116681
32	103441	81712.8	0.11735	31.875	-0.00845021	32	171317	135216	0.117769	31.875	-0.00723561		32	54499.5	41036	0.140926	31.875	-0.00522733	32	50431.8	38125.7	0.138962	31.875	-0.00232758		32	54148.3	33134.3	0.240759	31.875	-0.010027	32	58321.8	35895.7	0.238024	31.875	-0.00619526

## Sheet: dmpc-dmpg
DMPC													DMPC:DMPG 50:50													DMPG
r1						r2							r1						r2							r1						r2
Temp /'C	440 nm	490 nm	GP	diff temp	diff GP	Temp /'C	440 nm	490 nm	GP	diff temp	diff GP		Temp /'C	440 nm	490 nm	GP	diff temp	diff GP	Temp /'C	440 nm	490 nm	GP	diff temp	diff GP		Temp /'C	440 nm	490 nm	GP	diff temp	diff GP	Temp /'C	440 nm	490 nm	GP	diff temp	diff GP
21.5	1.32865e+06	559173	0.4076			21.5	1.59729e+06	690338	0.396459				21	974885	408986	0.408924			21	880694	314032	0.474303				20.5	1293376	403888	0.524072			20.5	1166775	356931	0.531496
21.75	1330722	571802	0.398901	21.625	-0.00869891	21.75	1601078	692517	0.39613	21.625	-0.000329859		21.25	985073	399331	0.423101	21.125	0.0141767	21.25	886382	309264	0.482684	21.125	0.00838076		20.75	1.28276e+06	404477	0.520544	20.625	-0.00352787	20.75	1152868	355939	0.528184	20.625	-0.00331186
22	1.32117e+06	574316	0.394016	21.875	-0.00488534	22	1.59161e+06	698592	0.38993	21.875	-0.00619927		21.5	979326	399403	0.420621	21.375	-0.00247959	21.5	883480	309695	0.480889	21.375	-0.0017946		21	1.2752e+06	405963	0.517043	20.875	-0.00350077	21	1.14653e+06	358223	0.52388	20.875	-0.00430466
22.25	1.31637e+06	585148	0.384545	22.125	-0.00947115	22.25	1.58621e+06	711353	0.380777	22.125	-0.00915324		21.75	976246	404646	0.413935	21.625	-0.00668587	21.75	886653	313799	0.477199	21.625	-0.00369056		21.25	1.27129e+06	410715	0.511638	21.125	-0.00540537	21.25	1142718	360560	0.520302	21.125	-0.00357785
22.5	1303437	594153	0.373781	22.375	-0.0107637	22.5	1572855	723124	0.370095	22.375	-0.0106819		22	974361	409228	0.408454	21.875	-0.00548141	22	879312	315771	0.47155	21.875	-0.00564826		21.5	1.27818e+06	417790	0.507313	21.375	-0.00432487	21.5	1.14609e+06	366903	0.514996	21.375	-0.00530542
22.75	1.33151e+06	622243	0.363029	22.625	-0.0107522	22.75	1603567	759554	0.357161	22.625	-0.0129347		22.25	965123	412896	0.40074	22.125	-0.00771431	22.25	874278	317245	0.467496	22.125	-0.00405431		21.75	1.26232e+06	422112	0.498806	21.625	-0.00850686	21.75	1139344	370184	0.509537	21.625	-0.00545976
23	1285992	620675	0.348943	22.875	-0.0140865	23	1.54412e+06	754121	0.343742	22.875	-0.0134188		22.5	962589	420364	0.392077	22.375	-0.00866238	22.5	873160	320893	0.462514	22.375	-0.00498167		22	1.24994e+06	428428	0.48947	21.875	-0.00933649	22	1.12923e+06	375192	0.501213	21.875	-0.00832375
23.25	1.27288e+06	640957	0.330187	23.125	-0.018756	23.25	1529870	778827	0.32531	23.125	-0.0184314		22.75	951775	426109	0.381502	22.625	-0.010575	22.75	866957	324025	0.45587	22.625	-0.00664473		22.25	1.23193e+06	437357	0.475997	22.125	-0.0134732	22.25	1.11678e+06	382256	0.489998	22.125	-0.0112148
23.5	1.26295e+06	660779	0.313024	23.375	-0.0171628	23.5	1.51386e+06	809288	0.303284	23.375	-0.0220267		23	945583	435510	0.369326	22.875	-0.0121762	23	863434	330741	0.446076	22.875	-0.00979371		22.5	1.21452e+06	456062	0.454009	22.375	-0.0219872	22.5	1102368	395252	0.472159	22.375	-0.0178388
23.75	1.2467e+06	687136	0.289354	23.625	-0.0236702	23.75	1.49043e+06	839792	0.279217	23.625	-0.0240668		23.25	932694	446104	0.352908	23.125	-0.0164179	23.25	856544	336130	0.436342	23.125	-0.00973342		22.75	1.19074e+06	483193	0.422684	22.625	-0.0313256	22.75	1.07857e+06	414618	0.444655	22.625	-0.027504
24	1.20539e+06	706399	0.261006	23.875	-0.0283477	24	1.44128e+06	865389	0.249664	23.875	-0.0295524		23.5	909653	459914	0.32838	23.375	-0.0245277	23.5	843888	344188	0.420596	23.375	-0.0157468		23	1141517	502617	0.388594	22.875	-0.0340901	23	1041581	437133	0.408766	22.875	-0.0358897
24.25	1158460	736919	0.222405	24.125	-0.0386013	24.25	1397167	902378	0.215168	24.125	-0.0344963		23.75	890902	476563	0.302998	23.625	-0.0253823	23.75	826822	357983	0.395709	23.625	-0.0248863		23.25	1.07902e+06	540011	0.332923	23.125	-0.0556713	23.25	992512	464083	0.362784	23.125	-0.0459815
24.5	1.12658e+06	752785	0.198896	24.375	-0.0235084	24.5	1367713	920323	0.195534	24.375	-0.0196337		24	876792	489826	0.283156	23.875	-0.0198419	24	810194	372461	0.370128	23.875	-0.0255817		23.5	1.04814e+06	560413	0.303208	23.375	-0.0297141	23.5	942958	493348	0.313032	23.375	-0.0497522
24.75	1104428	758629	0.185608	24.625	-0.0132878	24.75	1348701	932964	0.182208	24.625	-0.0133268		24.25	848588	511162	0.248153	24.125	-0.0350034	24.25	788862	386750	0.342045	24.125	-0.0280822		23.75	1.02842e+06	564090	0.291571	23.625	-0.0116373	23.75	928217	499576	0.300212	23.625	-0.0128201
25	1.10624e+06	776368	0.175219	24.875	-0.0103898	25	1.35005e+06	952860	0.172473	24.875	-0.00973452		24.5	833900	526702	0.225781	24.375	-0.0223718	24.5	764114	410611	0.300924	24.375	-0.0411216		24	1.0129e+06	567987	0.281433	23.875	-0.0101377	24	912038	502987	0.289077	23.875	-0.0111353
25.25	1079395	774342	0.164561	25.125	-0.0106576	25.25	1.32255e+06	953668	0.162061	25.125	-0.0104124		24.75	820550	529403	0.215672	24.625	-0.0101087	24.75	750533	418840	0.28365	24.625	-0.0172739		24.25	996951	572235	0.27066	24.125	-0.010773	24.25	900430	506765	0.279752	24.125	-0.00932488
25.5	1.06475e+06	779087	0.154928	25.375	-0.00963329	25.5	1.30627e+06	962357	0.151595	25.375	-0.0104652		25	810070	534764	0.204714	24.875	-0.0109581	25	739222	421597	0.273621	24.875	-0.0100286		24.5	985783	575351	0.262906	24.375	-0.00775402	24.5	892169	509756	0.272777	24.375	-0.00697465
25.75	1.05683e+06	787538	0.146009	25.625	-0.00891912	25.75	1.29601e+06	970854	0.143438	25.625	-0.0081575		25.25	798457	538349	0.194575	25.125	-0.0101396	25.25	728948	425462	0.262893	25.125	-0.0107284		24.75	976335	578347	0.255993	24.625	-0.00691353	24.75	882418	512758	0.264956	24.625	-0.0078211
26	1041462	790079	0.137252	25.875	-0.00875651	26	1.27277e+06	973300	0.13333	25.875	-0.0101076		25.5	788518	542242	0.185065	25.375	-0.00951021	25.5	719985	429544	0.252661	25.375	-0.0102325		25	964588	583755	0.245962	24.875	-0.0100313	25	871199	516246	0.255832	24.875	-0.00912412
26.25	1023397	796983	0.124377	26.125	-0.012875	26.25	1.25808e+06	978804	0.12485	26.125	-0.00847993		25.75	785056	550602	0.175534	25.625	-0.00953023	25.75	717211	434996	0.244934	25.625	-0.00772651		25.25	954319	586037	0.239089	25.125	-0.00687253	25.25	864354	521052	0.247799	25.125	-0.00803336
26.5	1020655	802351	0.119749	26.375	-0.00462808	26.5	1243838	985098	0.116082	26.375	-0.00876804		26	769254	549382	0.166742	25.875	-0.00879246	26	702234	435544	0.234395	25.875	-0.0105386		25.5	943129	588824	0.231277	25.375	-0.00781239	25.5	855356	523480	0.240693	25.375	-0.00710567
																										25.75	933219	591749	0.223919	25.625	-0.00735734	25.75	844307	525071	0.233125	25.625	-0.00756779
																										26	924348	597580	0.214706	25.875	-0.0092131	26	837725	530324	0.2247	25.875	-0.00842455
																										26.25	917172	600616	0.208564	26.125	-0.00614232	26.25	827497	531370	0.217922	26.125	-0.0067788
																										26.5	901212	599504	0.201043	26.375	-0.00752075	26.5	818044	534087	0.210007	26.375	-0.00791508
