# Supplementary material for: Protein–lipid charge interactions control the folding of outer membrane proteins into asymmetric membranes
Source: Nat Chem. 2023 Sep 14;15(12):1754–64. doi: 10.1038/s41557-023-01319-6 (PMC10695831; doi:10.1038/s41557-023-01319-6)
Supplement: Supplementary file 13 — Numerical source data for Extended Data Fig. 3. [file 41557_2023_1319_MOESM13_ESM.xlsx]

## Sheet: bama_dmpc
Raw							Normalised
DMPC_bama: X	DMPC_bama: Y	80:20 DMPC:PG: X	80:20 DMPC:PG: Y	20% DMPG/PC bama: X	20% DMPG/PC bama: Y		DMPC_bama: X	DMPC_bama: Y	80:20 DMPC:PG: X	80:20 DMPC:PG: Y	20% DMPG/PC bama: X	20% DMPG/PC bama: Y
5.41393	1695589	1.08487	20493.1	1.00787	117432		65.3427	0.0418359	61.0867	0.106001	303.191	0.057245
65.2149	1682343	61.0832	20762.3	601.083	115332		245.341	0.176682	241.083	0.324836	1503.19	0.0747829
125.399	1692836	121.092	20879.6	1201.09	115706		425.277	0.30344	421.086	0.186463	2703.16	0.126257
185.406	1707636	181.078	21116.2	1801.08	115931		605.346	0.345744	601.083	0.297775	3903.19	0.147043
245.412	1714182	241.079	20900.7	2401.09	116576		785.337	0.35952	781.087	0.415574	5103.25	0.112483
305.205	1725467	301.092	21472	3001.09	115915		965.291	0.489591	961.085	0.558327	6303.2	0.0558869
365.21	1731155	361.086	20959.8	3601.08	115422		1145.41	0.51113	1141.09	0.627518	7503.15	0.0324767
425.21	1733371	421.09	20947.8	4201.08	116360		1325.38	0.56014	1321.08	0.762176	8703.15	0.154735
485.41	1754686	481.081	20725.2	4801.09	114826		1505.35	0.562526	1501.09	0.800742	9903.2	0.156787
545.305	1749704	541.081	21142.2	5401.08	114563		1685.41	0.619387	1681.08	0.638699	11103.2	0.167737
605.327	1746817	601.085	21123.2	6001.09	114672		1865.28	0.685901	1861.09	0.768819	12303.2	0.132471
665.406	1746696	661.081	21056	6601.09	114344		2045.31	0.688297	2041.09	0.76801	13503.2	0.163188
725.406	1747827	721.086	20951.8	7201.09	115459		2225.35	0.715282	2221.09	0.74581	14703.2	0.180646
785.301	1743311	781.081	21365.8	7801.09	114845		2405.37	0.717374	2401.08	0.801067	15903.2	0.131284
845.303	1759896	841.096	21732.7	8401.09	115833		2585.31	0.743244	2581.08	0.800581	17103.2	0.149062
905.252	1763349	901.081	21722.6	9001.09	117865		2765.34	0.834086	2761.08	0.800096	18303.2	0.179174
965.412	1786757	961.086	21442	9601.1	116314		2945.28	0.855475	2941.09	0.780162	19503.2	0.163188
1025.21	1774735	1021.09	21768.8	10201.1	118174		3125.38	0.827437	3121.08	0.783889	20703.2	0.181159
1085.42	1769305	1081.08	21576.3	10801.1	116367		3305.31	0.845642	3301.08	0.812735	21903.2	0.141724
1145.42	1780757	1141.09	22067.5	11401.1	115979		3485.31	0.812419	3481.09	0.93411	23103.2	0.151785
1205.41	1787001	1201.08	21717.6	12001.1	114812		3665.38	0.878585	3661.09	0.810305	24303.3	0.136441
1265.42	1783185	1261.08	21827.9	12601.1	114752		3845.34	0.948009	3841.08	1.01595	25503.2	0.147619
1325.3	1792725	1321.08	22140.7	13201.1	115366		4025.31	0.844089	4021.08	0.912557	26703.2	0.186797
1385.42	1788963	1381.08	22225.9	13801.1	115721		4205.28	0.840772	4201.08	1.02518	27903.2	0.26026
1445.42	1787754	1441.09	21972.2	14401.1	116576		4385.38	0.846456	4381.09	0.883225	29103.1	0.123756
1505.33	1789862	1501.09	22230.9	15001.1	115941		4565.34	0.922694	4561.09	0.931518	30303.2	0.156334
1565.31	1788611	1561.09	22229.9	15601.1	116184		4745.24	0.927989	4741.09	0.954528	31503.2	0.165014
1625.41	1794528	1621.08	21679.5	16201.1	116145		4925.38	0.90851	4921.09	0.980295	32703.2	0.152105
1685.41	1805905	1681.08	21606.4	16801.1	116917		5105.31	0.879436	5101.09	0.94934	33903.2	0.28198
1745.42	1798059	1741.09	22144.7	17401.1	116032		5285.31	0.967809	5281.08	0.931033	35103.2	0.183207
1805.32	1822504	1801.08	22158.7	18001.1	116340		5465.38	0.935618	5461.09	0.977054	36303.2	0.091599
1865.31	1803545	1861.09	22212.8	18601.1	116424		5645.38	0.911175	5641.08	1.00315	37503.2	0.160149
1925.21	1810185	1921.09	21864	19201.1	116969		5825.41	0.908616	5821.08	0.96652	38703.3	0.161652
1985.22	1808307	1981.09	22250	19801.1	116011		6005.38	0.966295	6001.08	1.06019	39903.2	0.199644
2045.32	1812951	2041.08	21944.2	20401.1	116224		6185.38	0.958075	6181.09	1.04479	41103.3	0.286637
2105.41	1816336	2101.09	22036.4	21001.1	115765		6365.24	1.0127	6361.09	1.12469	42303.3	0.180745
2165.31	1822253	2161.08	22223.9	21601.1	116102		6545.28	1.01182	6541.09	1.03345	43503.2	0.15044
2225.31	1815727	2221.09	21888	22201.1	115993		6725.38	1.03535	6721.09	1.0469	44703.1	0.191954
2285.42	1814926	2281.09	21981.3	22801.1	115681		6905.38	1.02913	6901.08	1.04771	45903.2	0.184879
2345.3	1818427	2341.08	21887	23401.1	115807		7085.35	1.00015	7081.09	0.907048	47103.1	0.141151
2405.4	1815784	2401.08	22357.2	24001.1	115743		7265.41	0.97895	7261.09	0.978835	48303.2	0.213677
2465.41	1819882	2461.08	22190.8	24601.1	115773		7445.42	1.0009	7441.09	0.905264	49503.2	0.122828
2525.31	1817761	2521.08	22053.5	25201.1	115792		7625.34	0.986558	7621.09	0.854543	50703.2	0.150183
2585.41	1825868	2581.08	22117.6	25801.1	115355		7805.37	0.990779	7801.09	0.961498	51903.2	0.164346
2645.2	1825144	2641.09	22261	26401.1	116424		7985.31	0.97194	7981.08	0.991476
2705.4	1852232	2701.08	21863	27001.1	116548		8165.32	0.96612	8161.09	1.00639
2765.2	1839758	2761.09	22564.7	27601.1	116346		8345.37	0.965715	8341.08	1.08628
2825.42	1828330	2821.08	22001.3	28201.1	118127		8525.27	1.00047	8521.09	1.02405
2885.31	1840150	2881.09	21968.2	28801.1	115788		8705.38	0.937929	8701.09	0.984834
2945.31	1836681	2941.09	22094.6	29401.1	114999		8885.34	0.994936	8881.08	1.01254
3005.21	1855626	3001.09	22242.9	30001.1	116124		9065.39	1.01179	9061.08	1.02697
3065.4	1839109	3061.09	22130.7	30601.1	116406		9245.38	0.963431	9241.08	1.04009
3125.32	1828727	3121.08	22016.4	31201.1	116473		9425.34	1.00418	9421.09	0.95226
3185.42	1848711	3181.08	22181.8	31801.1	116884		9605.32	1.03982	9601.09	1.03491
3245.41	1844753	3241.08	22169.8	32401.1	116532		9785.41	1.00421	9781.08	0.894733
3305.3	1839481	3301.08	22183.8	33001.1	116033		9965.33	1.00216	9961.08	0.98224
3365.22	1842643	3361.08	22153.7	33601.1	118190				10141.1	0.944483
3425.32	1827420	3421.08	22298.1	34201.1	118854				10321.1	1.00477
3485.19	1842712	3481.09	22571.8	34801.1	116656				10501.1	1.09973
3545.42	1837893	3541.09	22388.3	35401.1	116818				10681.1	0.992611
3605.41	1836281	3601.09	22420.4	36001.1	115100
3665.41	1837738	3661.09	21909.1	36601.1	115074
3725.31	1871551	3721.08	22162.7	37201.1	116053
3785.41	1883342	3781.09	22256	37801.1	117254
3845.3	1854226	3841.08	22732.2	38401.1	116071
3905.31	1847396	3901.08	22776.3	39001.1	117099
3965.41	1841830	3961.08	22524.6	39601.1	116991
4025.21	1840479	4021.08	22408.3	40201.1	117507
4085.31	1843687	4081.08	22191.8	40801.1	116818
4145.32	1846778	4141.08	22441.4	41401.1	120441
4205.3	1837779	4201.08	22710.1	42001.1	118042
4265.22	1839557	4261.09	22670	42601.1	117598
4325.41	1843267	4321.09	22314.1	43201.1	117264
4385.31	1843681	4381.09	22162.7	43801.1	116972
4445.4	1840391	4441.08	22466.5	44401.1	117886
4505.43	1847528	4501.09	22238.9	45001.1	118427
4565.4	1846264	4561.08	22376.3	45601.1	117299
4625.2	1876807	4621.09	22626.9	46201.1	116544
4685.21	1864830	4681.08	22445.4	46801.1	116516
4745.3	1853263	4741.08	22647	47401.1	117408
4805.2	1855511	4801.09	22292	48001.1	118177
4865.31	1852649	4861.08	22591.8	48601.1	116983
4925.43	1858226	4921.09	22405.3	49201.1	116676
4985.41	1851676	4981.08	22546.7	49801.1	116638
5045.21	1847702	5041.09	22553.7	50401.1	115536
5105.3	1850835	5101.09	22478.5	51001.1	116373
5165.42	1847516	5161.09	22320.1	51601.1	118132
5225.41	1853050	5221.09	22306.1	52201.1	116377
5285.31	1858182	5281.08	22174.8	52801.1	116940
5345.21	1884967	5341.08	22758.2
5405.32	1865287	5401.08	22434.4
5465.4	1858295	5461.09	22468.5
5525.43	1854351	5521.09	22620.9
5585.41	1856478	5581.09	22491.6
5645.41	1851452	5641.08	22518.6
5705.31	1856133	5701.08	22675
5765.41	1857753	5761.08	22466.5
5825.4	1855214	5821.08	22444.4
5885.42	1849644	5881.09	22547.7
5945.31	1856223	5941.08	22619.9
6005.41	1879437	6001.08	22770.3
6065.41	1859680	6061.09	22648
6125.3	1855635	6121.09	22542.7
6185.42	1866820	6181.09	22527.7
6245.42	1868221	6241.09	22872.5
6305.21	1864725	6301.09	22872.5
6365.31	1870853	6361.08	22758.2
6425.2	1886094	6421.09	22806.4
6485.2	1878967	6481.09	22869.5
6545.31	1872800	6541.08	22436.4
6605.33	1869407	6601.09	22566.8
6665.41	1864495	6661.08	22590.8
6725.31	1884588	6721.09	22682
6785.41	1885439	6781.09	22683
6845.31	1875963	6841.08	22539.7
6905.4	1879391	6901.08	22757.2
6965.42	1875640	6961.08	22664
7025.42	1868280	7021.09	22400.3
7085.42	1866771	7081.08	22214.9
7145.2	1879500	7141.09	22475.5
7205.42	1873482	7201.09	22410.3
7265.4	1869136	7261.09	22450.5
7325.41	1859903	7321.08	22674
7385.42	1861965	7381.09	22351.2
7445.42	1882361	7441.09	22288
7505.41	1870648	7501.09	22440.4
7565.31	1874097	7561.09	22082.5
7625.31	1865102	7621.09	22348.2
7685.4	1867639	7681.08	22335.2
7745.31	1874052	7741.09	22397.3
7805.39	1868047	7801.09	22400.3
7865.4	1867134	7861.08	22629.9
7925.21	1867177	7921.08	22532.7
7985.3	1866675	7981.09	22553.7
8045.42	1864691	8041.08	22526.7
8105.32	1867472	8101.09	22808.4
8165.41	1866959	8161.08	22501.6
8225.23	1860810	8221.09	22395.3
8285.4	1863282	8281.08	22549.7
8345.41	1864773	8341.08	22791.3
8405.31	1866956	8401.08	22858.5
8465.2	1885676	8461.09	22460.5
8525.31	1865372	8521.08	22622.9
8585.31	1863683	8581.09	22731.2
8645.4	1861007	8641.09	22809.4
8705.31	1858318	8701.09	22549.7
8765.44	1859919	8761.09	22212.8
8825.23	1860798	8821.08	22491.6
8885.41	1878672	8881.08	22700.1
8945.39	1872122	8941.08	22551.7
9005.31	1874868	9001.09	22693.1
9065.4	1873827	9061.08	22688.1
9125.44	1872460	9121.09	22451.5
9185.31	1853336	9181.08	22649
9245.41	1874990	9241.09	22719.1
9305.42	1865389	9301.08	22545.7
9365.41	1867971	9361.09	22587.8
9425.31	1878562	9421.08	22451.5
9485.31	1870307	9481.09	22331.2
9545.32	1866420	9541.08	22610.9
9605.23	1876298	9601.08	22664
9665.4	1894342	9661.09	22606.8
9725.41	1883238	9721.08	22505.6
9785.42	1871318	9781.08	22541.7
9845.41	1862298	9841.08	21967.2
9905.39	1861432	9901.09	22404.3
9965.21	1882012	9961.08	22462.5
10025.4	1872246	10021.1	22689.1
10085.2	1867276	10081.1	22120.6
10145.4	1873974	10141.1	22530.7
		10201.1	22671
		10261.1	22728.2
		10321.1	22440.4
		10381.1	22526.7
		10441.1	22830.4
		10501.1	22910.6
		10561.1	22541.7
		10621.1	22535.7
		10681.1	22619.9
		10741.1	22464.5
		10801.1	22623.9

## Sheet: bama_dmpg
Raw							Normalised
DMPG_bama: X	DMPG_bama: Y	20:80 DMPC:PG bama: X	20:80 DMPC:PG bama: Y	20% DMPC/PG bama: X	20% DMPC/PG bama: Y		DMPG_bama: X	DMPG_bama: Y	20:80 DMPC:PG bama: X	20:80 DMPC:PG bama: Y	20% DMPC/PG bama: X	20% DMPC/PG bama: Y
3.18849	4582878	3.10089	181990	3.19282	294234		3.18849	1e-06	3.10089	1.03258e-06	3.19282	1.10183e-06
12.4492	4632916	12.4425	182578	12.6278	299660		12.4492	0.104243	12.4425	0.0220446	12.6278	0.138552
21.6786	4694206	21.7826	184227	21.962	299802		21.6786	0.231926	21.7826	0.084006	21.962	0.142196
31.0142	4738986	31.1246	186512	31.3043	304257		31.0142	0.325215	31.1246	0.169792	31.3043	0.255939
40.3515	4789594	40.4803	188300	40.6353	307642		40.3515	0.430645	40.4803	0.236958	40.6353	0.342374
49.5746	4832679	49.824	188248	49.985	308932		49.5746	0.520402	49.824	0.235002	49.985	0.375318
58.8262	4879309	59.0684	191038	59.2345	311722		58.8262	0.617545	59.0684	0.339787	59.2345	0.446564
68.0691	4907344	68.3088	191559	68.3783	314958		68.0691	0.67595	68.3088	0.359357	68.3783	0.529181
77.2377	4934629	77.6473	193240	77.606	315190		77.2377	0.732792	77.6473	0.422452	77.606	0.535108
86.4737	4961460	86.9808	194634	86.8448	315090		86.4737	0.788688	86.9808	0.474815	86.8448	0.532567
95.7999	4985264	96.2197	195100	96.178	317903		95.7999	0.838278	96.2197	0.492319	96.178	0.604393
105.166	4997541	105.467	194187	105.52	320500		105.166	0.863854	105.467	0.458035	105.52	0.670706
114.511	5009104	114.702	194445	114.874	320318		114.511	0.887943	114.702	0.467709	114.874	0.666046
123.853	5019887	124.142	195483	124.217	321167		123.853	0.910407	124.142	0.506717	124.217	0.687729
133.105	5023004	133.478	197211	133.56	324376		133.105	0.916901	133.478	0.571608	133.56	0.769667
142.35	5011501	142.74	197190	142.898	323655		142.35	0.892937	142.74	0.5708	142.898	0.751259
151.677	5020579	152.083	197284	152.234	324132		151.677	0.911849	152.083	0.574334	152.234	0.763444
161.012	5030520	161.418	198238	161.565	326096		161.012	0.932558	161.418	0.610165	161.565	0.813589
170.253	5025043	170.767	199078	170.906	327018		170.253	0.921148	170.767	0.641734	170.906	0.837142
179.59	5027094	180.11	200010	180.236	326511		179.59	0.925421	180.11	0.676727	180.236	0.824186
188.941	5031860	189.461	199634	189.577	327908		188.941	0.93535	189.461	0.662591	189.577	0.85985
198.196	5029692	198.8	201134	198.913	329261		198.196	0.930833	198.8	0.718946	198.913	0.894408
207.54	5033529	208.144	202473	208.136	330811		207.54	0.938827	208.144	0.769202	208.136	0.933979
216.893	5046295	217.498	203750	217.48	330828		216.893	0.965422	217.498	0.817155	217.48	0.934428
226.229	5050410	226.833	204685	226.82	330810		226.229	0.973995	226.833	0.852284	226.82	0.933953
235.579	5057211	236.173	206083	236.183	331918		235.579	0.988163	236.173	0.904785	236.183	0.962263
244.921	5061763	245.411	205294	245.519	333082		244.921	0.997646	245.411	0.875151	245.519	0.991983
254.253	5062893	254.741	205800	254.876	333617		254.253	1	254.741	0.894176	254.876	1.00564
263.597	5056765	264.063	204976	264.212	333470		263.597	0.987234	264.063	0.863197	264.212	1.00187
272.858	5051307	273.4	205283	273.453	332144		272.858	0.975863	273.4	0.87473	273.453	0.968016
282.012	5061749	282.643	205408	282.707	335145		282.012	0.997617	282.643	0.879417	282.707	1.04464
291.256	5059542	291.983	205677	291.975	335266		291.256	0.993019	291.983	0.889527	291.975	1.04775
300.608	5062555	301.323	205719	301.325	334809		300.608	0.999296	301.323	0.891104	301.325	1.03608
309.836	5054935	310.654	206217	310.574	336835		309.836	0.983421	310.654	0.909821	310.574	1.0878
319.182	5062470	320.003	206346	319.792	337324		319.182	0.999119	320.003	0.914666	319.792	1.10029
		329.346	206695	329.033	335643				329.346	0.927776	329.033	1.05738
		338.694	208644	338.303	337384				338.694	1.00098	338.303	1.10183
		348.026	208323	347.649	337025				348.026	0.988904	347.649	1.09265
		357.373	207899	356.994	333943				357.373	0.972984	356.994	1.01397
		366.601	208241	366.345	333136				366.601	0.985828	366.345	0.993362
		375.936	208404	375.688	332959				375.936	0.991942	375.688	0.988827
		385.281	208653	385.022	333641				385.281	1.00129	385.022	1.00625
		394.612	207859	394.35	335062				394.612	0.971486	394.35	1.04253
		403.955	207335	403.701	335022				403.955	0.951803	403.701	1.04152
		413.197	207276	412.959	334828				413.197	0.949573	412.959	1.03656
		422.528	208032	422.103	337234				422.528	0.977983	422.103	1.09798
		431.865	208000	431.365	335973				431.865	0.976792	431.365	1.06578
		441.105	206824	440.61	332789				441.105	0.932617	440.61	0.984481
		450.453	207365	449.858	331983				450.453	0.952915	449.858	0.963908
		459.699	206977	459.202	333450				459.699	0.938348	459.202	1.00137
		469.03	207576	468.455	332153				469.03	0.960835	468.455	0.968256
		478.36	208599	477.703	332662				478.36	0.999284	477.703	0.981245
		487.689	208209	486.96	328248				487.689	0.984634	486.96	0.868541
		497.027	209486	496.098	326882				497.027	1.03258	496.098	0.833646
		506.248	209227	505.332	332047				506.248	1.02286	505.332	0.965552
		515.48	208282	514.691	334156				515.48	0.987364	514.691	1.0194
		524.911	208423	524.058	334425				524.911	0.99267	524.058	1.02627
		534.24	206904	533.384	334686				534.24	0.935617	533.384	1.03292
		543.591	206807	542.729	335462				543.591	0.931963	542.729	1.05273
		552.837	206622	552.066	334608				552.837	0.925008	552.066	1.03094
		562.101	206798	561.4	330307				562.101	0.931618	561.4	0.921122
		571.441	206578	570.735	329050				571.441	0.923393	570.735	0.889028
		580.777	207061	580.08	330120				580.777	0.941498	580.08	0.916352
		590.124	207669	589.429	332136				590.124	0.964335	589.429	0.967804
		599.471	207392	598.772	334062				599.471	0.953955	598.772	1.01699
		608.812	208412	608.021	334962				608.812	0.99225	608.021	1.03998
		618.156	207220	617.377	335179				618.156	0.947496	617.377	1.04552
		627.485	207415	626.628	335894				627.485	0.9548	626.628	1.06377
		636.725	208518	635.871	334503				636.725	0.996246	635.871	1.02826
		646.066	207457	645.219	332247				646.066	0.956378	645.219	0.970641
		655.406	206353	654.566	332474				655.406	0.914936	654.566	0.976448
		664.74	207215	663.813	331546				664.74	0.947304	663.813	0.952746
		671.967	191307	673.048	332370						673.048	0.973794
				682.388	331681						682.388	0.956194
				691.642	333394						691.642	0.999937
				700.912	333770						700.912	1.00954
				710.26	332198						710.26	0.969395
				719.632	331570						719.632	0.953357
				728.971	332349						728.971	0.973266
				738.313	332700						738.313	0.982226
				747.862	333607						747.862	1.00537
				757.101	331502						757.101	0.951633
				766.253	332062						766.253	0.965922
				775.486	329372						775.486	0.897242
				784.837	329986						784.837	0.912908
				794.063	329398						794.063	0.897906
				803.407	328754						803.407	0.881447
				812.737	330137						812.737	0.916776
				822.009	330160						822.009	0.917358

## Sheet: ompa_dmpc
Raw							Normalised
dmpc: X	dmpc: Y	80:20 DMPC:DMPG: X	80:20 DMPC:DMPG: Y	~20% DMPG/DMPC: X	~20% DMPG/DMPC: Y		dmpc: X	dmpc: Y	80:20 DMPC:DMPG: X	80:20 DMPC:DMPG: Y	~20% DMPG/DMPC: X	~20% DMPG/DMPC: Y
5.21281	669543	7.36232	60419.9	1.08307	133686		23.7135	0.00953926	22.365	0.429781	1.08307	0.0901103
14.452	664645	37.3677	60676.5	301.083	132841		86.959	0.0179574	82.4658	0.394964	301.083	0.0666969
23.7057	665334	67.5648	60222.3	601.082	133709		144.634	0.0431973	142.409	0.197421	601.082	0.090762
32.9378	665594	97.3668	60585.9	901.084	133498		191.168	0.0899776	202.479	0.270035	901.084	0.0848969
42.2594	665902	127.361	60403.6	1201.08	132236		237.833	0.121406	262.346	0.464304	1201.08	0.0499168
51.5078	665905	157.456	58769.3	1501.09	140713		284.379	0.157789	322.413	0.479024	1501.09	0.284985
60.8434	664915	187.583	59651.4	1801.08	133997		330.93	0.186938	382.468	0.640791	1801.08	0.0987458
98.1436	668161	217.375	60122.6	2101.08	134132		377.063	0.221272	442.465	0.372335	2101.08	0.102478
107.473	669388	247.449	60026	2401.09	135338		423.528	0.249779	502.467	0.559917	2401.09	0.135925
116.827	669527	277.243	61356.2	2701.08	135126		470.282	0.27282	562.521	0.611614	2701.08	0.130068
126.186	670892	307.456	60151.9	3001.09	136008		516.82	0.324619	622.376	0.483167	3001.09	0.15451
135.416	667273	337.371	61352.2	3301.08	135019		563.488	0.336381	682.574	0.594464	3301.08	0.127084
144.648	671813	367.559	61125.5	3601.09	133397		610.216	0.365047	742.469	0.619643	3601.09	0.082121
153.79	673371	397.377	61717.7	3901.08	136013		656.862	0.377807	802.466	0.674502	3901.08	0.154652
163.131	675170	427.562	60493.1	4201.08	132889		703.613	0.392868	862.57	0.74153	4201.08	0.0680169
172.471	676967	457.367	60127.8	4501.09	134566		750.104	0.404562	922.459	0.787877	4501.09	0.114525
181.808	678170	487.371	60966.5	4801.08	135916		796.496	0.432235	982.523	0.948341	4801.08	0.151976
191.156	680080	517.562	61207.2	5101.08	136324		842.937	0.458787	1042.52	0.779849	5101.08	0.163268
200.482	680443	547.568	61323	5401.09	135983		889.376	0.468238	1102.43	0.812696	5401.09	0.153834
209.922	681082	577.474	61278.7	5701.08	136603		935.726	0.483697	1162.47	0.811235	5701.08	0.171013
219.271	681652	607.374	60657.4	6001.08	135620		982.099	0.495138	1222.52	0.871939	6001.08	0.143753
228.527	684017	637.378	60880.9	6301.09	133918		1028.44	0.504499	1282.46	0.840554	6301.09	0.0965633
237.785	685728	667.57	61382.4	6601.08	134218		1074.9	0.525213	1342.57	0.870723	6601.08	0.104869
247.117	685212	697.578	61077.3	6901.08	134462		1121.36	0.544872	1402.48	0.893717	6901.08	0.111655
256.465	685812	727.375	61554.6	7201.09	132798		1167.6	0.551479	1462.52	0.874617	7201.09	0.06551
265.726	688448	757.563	61113.5	7501.09	133398		1214.32	0.564971	1522.52	0.914884	7501.09	0.0821487
275.081	690486	787.364	61447.8	7801.09	133604		1261.13	0.584728	1582.46	0.856004	7801.09	0.0878364
284.419	690108	817.568	61674.4	8101.1	134489		1307.84	0.607576	1642.47	0.926563	8101.1	0.112387
293.665	689926	847.566	61957.4	8401.09	134463		1354.51	0.615314	1702.51	0.93289	8401.09	0.111682
303.005	693181	877.574	61719.7	8701.08	133714		1400.99	0.623667	1762.42	0.88654	8701.08	0.0909034
312.35	694093	907.559	62086.3	9001.08	135361		1447.51	0.637129	1822.47	0.891891	9001.08	0.136574
321.708	693780	937.359	61974.5	9301.09	135167		1494.03	0.684553	1882.47	0.889338	9301.09	0.131194
330.956	693982	967.48	62670.4	9601.09	135710		1540.53	0.6756	1942.52	0.938122	9601.09	0.14626
340.199	696150	997.565	62718.7	9901.08	136065		1587.22	0.66756	2002.57	0.967807	9901.08	0.156088
349.434	697960	1027.46	62184	10201.1	136739		1633.83	0.687204	2062.47	0.92705	10201.1	0.174787
358.578	698258	1057.58	61810.4	10501.1	135707		1680.19	0.699298	2122.51	0.915493	10501.1	0.146174
367.807	699164	1087.38	61818.4	10801.1	137905		1726.86	0.692212	2182.52	1.02474	10801.1	0.207119
377.059	700150	1117.47	62447.8	11101.1	137388		1773.39	0.695401	2242.42	0.981798	11101.1	0.192785
386.319	702297	1147.37	62064.1	11401.1	136327		1819.98	0.69968	2302.52	0.911844	11401.1	0.163354
395.552	704151	1177.57	62190	11701.1	137961		1866.52	0.710838	2362.52	0.969631	11701.1	0.208669
404.89	703154	1207.57	62293.7	12001.1	137726		1913.06	0.713401	2422.37	0.915371	12001.1	0.202163
414.22	705728	1237.47	62462.9	12301.1	138820		1959.59	0.729123	2482.56	1.02328	12301.1	0.232498
423.453	707012	1267.36	62279.6	12601.1	139410		2006.09	0.742298	2542.47	1.01319	12601.1	0.248865
432.812	705964	1297.57	62217.2	12901.1	138938		2052.7	0.77364	2602.47	0.94542	12901.1	0.235768
442.264	705455	1327.57	62228.3	13201.1	140636		2099.13	0.771017	2662.51	0.962088	13201.1	0.282844
451.598	707119	1357.56	62518.3	13501.1	140708		2145.66	0.766689	2722.52	1.01319	13501.1	0.284844
460.943	707490	1387.38	62524.4	13801.1	140952		2192.16	0.772611	2782.46	1.04299	13801.1	0.291607
470.284	708849	1417.58	62412.6	14101.1	139864		2238.87	0.784854	2842.36	0.968778	14101.1	0.261461
479.63	709295	1447.58	62587.8	14401.1	138059		2285.63	0.786403	2902.51	0.947853	14401.1	0.211401
488.958	713384	1477.47	62191	14701.1	140874		2332.11	0.811642	2962.37	1.0099	14701.1	0.289464
498.291	718554	1507.57	62527.4	15001.1	142181		2378.47	0.801442	3022.43	0.98642	15001.1	0.325703
507.446	717419	1537.46	62584.8	15301.1	141925		2425.11	0.805173	3082.44	1.04689	15301.1	0.318601
516.78	716770	1567.56	62114.5	15601.1	141812		2471.57	0.794394	3142.47	0.997369	15601.1	0.315473
526.118	717614	1597.37	62510.3	15901.1	142116		2518.12	0.815292	3202.46	1.00625	15901.1	0.323897
535.466	718104	1627.38	62815.4	16201.1	142357		2564.69	0.815793	3262.57	1.11466	16201.1	0.330578
544.813	717182	1657.57	62393.4	16501.1	142883		2611.12	0.822814	3322.57	1.00625	16501.1	0.345176
554.146	719645	1687.47	62744.9	16801.1	145322		2657.59	0.820455	3382.37	1.12256	16801.1	0.412795
563.49	719013	1717.56	62516.3	17101.1	142125		2704	0.82616	3442.52	1.01562	17101.1	0.324153
572.824	721889	1747.58	62279.6	17401.1	143219		2750.49	0.829272			17401.1	0.354477
582.165	720342	1777.25	62597.9	17701.1	142004		2796.89	0.818913			17701.1	0.3208
591.605	720249	1807.57	62287.7	18001.1	143108		2843.24	0.843595			18001.1	0.351404
600.943	726112	1837.38	62634.1	18301.1	143460		2889.65	0.835448			18301.1	0.361154
610.195	724984	1867.57	62719.7	18601.1	143533		2936.13	0.887294			18601.1	0.363184
619.544	725628	1897.38	62180.9	18901.1	142532		2982.73	0.868087			18901.1	0.335425
628.791	724523	1927.57	62446.8	19201.1	143154		3029.23	0.86467			19201.1	0.352671
638.129	726002	1957.47	62857.7	19501.1	144251		3075.87	0.86848			19501.1	0.383112
647.473	728217	1987.57	62739.9	19801.1	142878		3122.53	0.890504			19801.1	0.345034
656.8	723584	2017.57	62810.4	20101.1	144517		3169.18	0.893028			20101.1	0.390469
666.239	726607	2047.56	62499.2	20401.1	144264		3215.7	0.878951			20401.1	0.38345
675.667	727511	2077.38	62713.7	20701.1	143670		3262.14	0.884754			20701.1	0.366989
685.014	728132	2107.56	62358.2	21001.1	143958		3308.46	0.927382			21001.1	0.374967
694.337	727699	2137.46	62759	21301.1	144161		3355.13	0.919241			21301.1	0.380605
703.569	729159	2167.47	62933.2	21601.1	144239		3401.8	0.904581			21601.1	0.382773
712.899	730362	2197.57	63088.3	21901.1	144413		3448.26	0.907619			21901.1	0.387593
722.245	728874	2227.48	63062.2	22201.1	144853		3494.65	0.919427			22201.1	0.3998
731.58	730319	2257.36	62603.9	22501.1	145297		3541.02	0.904516			22501.1	0.412118
740.824	729781	2287.46	62343.1	22801.1	145147		3587.64	0.911745			22801.1	0.407945
750.065	729991	2317.57	62743.9	23101.1	145292		3634.19	0.925032			23101.1	0.411977
759.413	731393	2347.46	62692.5	23401.1	144852		3680.75	0.931851			23401.1	0.39977
768.638	732296	2377.57	62872.8	23701.1	144752		3727.48	0.93773			23701.1	0.397008
777.875	732903	2407.37	62633.1	24001.1	146149		3773.98	0.913676			24001.1	0.435743
787.214	731466	2437.37	62483.1	24301.1	144495		3820.69	0.919486			24301.1	0.389878
796.555	735604	2467.56	62998.7	24601.1	144463		3867.41	0.929689			24601.1	0.388974
805.789	735025	2497.57	63010.8	24901.1	144774		3913.76	1.0097			24901.1	0.397601
815.045	741394	2527.57	62804.3	25201.1	145221		3960.36	1.03168			25201.1	0.410003
824.285	740211	2557.38	63121.6	25501.1	145412		4006.95	1.04281			25501.1	0.415305
833.636	740038	2587.36	62703.6	25801.1	144932		4053.62	0.993765			25801.1	0.401999
842.986	739414	2617.57	62661.3	26101.1	145541		4100.28	0.96944			26101.1	0.418885
852.223	739875	2647.57	62819.4	26401.1	145589		4146.82	0.957421			26401.1	0.420208
861.557	738550	2677.46	62683.5	26701.1	143844		4193.28	0.953455			26701.1	0.371808
870.909	739272	2707.58	62871.8	27001.1	145851		4239.79	0.959593			27001.1	0.427481
880.151	740787	2737.46	63054.1	27301.1	145657		4286.27	0.971686			27301.1	0.422099
889.39	742592	2767.47	63100.4	27601.1	145536		4332.83	0.96268			27601.1	0.418743
898.634	740338	2797.46	63072.2	27901.1	144064		4379.43	0.969667			27901.1	0.377926
907.794	742819	2827.36	62828.5	28201.1	144410		4426.01	0.973453			28201.1	0.38751
917.146	742015	2857.37	62729.8	28501.1	145560		4472.65	0.972741			28501.1	0.419392
926.498	743184	2887.46	62556.6	28801.1	145964		4519.28	0.964419			28801.1	0.430612
935.734	744925	2917.57	62828.5	29101.1	145452		4565.89	0.965468			29101.1	0.416403
944.963	743549	2947.37	63229.3	29401.1	146463		4612.6	0.960625			29401.1	0.444456
954.289	744767	2977.38	62669.4	29701.1	144555		4659.16	0.98505			29701.1	0.391539
963.624	744723	3007.48	62855.7	30001.1	144342		4705.7	0.971666			30001.1	0.385621
972.86	747002	3037.39	62848.6	30301.1	145323		4752.44	0.980641			30301.1	0.412823
982.106	745047	3067.38	63152.8	30601.1	144470						30601.1	0.389171
991.336	745053	3097.49	63052.1	30901.1	145811						30901.1	0.426356
1000.57	745963	3127.35	62930.2	31201.1	145256						31201.1	0.410962
1009.89	743996	3157.59	62864.8	31501.1	144666						31501.1	0.394612
1019.13	750437	3187.57	63123.6	31801.1	144037						31801.1	0.377163
1028.46	746757	3217.36	62744.9	32101.1	145505						32101.1	0.41787
1037.69	747487	3247.57	63077.3	32401.1	145344						32401.1	0.413413
1047.03	746759	3277.57	63688.6	32701.1	143194						32701.1	0.3538
1056.36	746838	3307.56	62855.7	33001.1	144862						33001.1	0.400053
1065.51	748665	3337.57	63012.8	33301.1	145073						33301.1	0.405887
1074.86	751547	3367.37	63543.6	33601.1	145393						33601.1	0.414767
1084.21	751356	3397.37	63287.8	33901.1	154016						33901.1	0.653884
1093.55	753955	3427.47	62878.9	34201.1	147974						34201.1	0.486355
1102.9	750944	3457.56	63067.2	34501.1	146483						34501.1	0.444991
1112.13	752887	3487.47	62639.2	34801.1	145058						34801.1	0.405493
1121.39	753914			35101.1	145002						35101.1	0.403943
1130.62	756612			35401.1	146112						35401.1	0.4347
1139.77	754068			35701.1	144894						35701.1	0.400926
1149.01	752895			36001.1	144797						36001.1	0.39825
1158.24	755748			36301.1	145326						36301.1	0.412909
1167.58	754362			36601.1	145356						36601.1	0.413755
1176.92	755140			36901.1	145648						36901.1	0.421844
1186.27	755678			37201.1	145277						37201.1	0.411555
1195.6	755654			37501.1	145126						37501.1	0.407354
1205.04	756860			37801.1	145669						37801.1	0.422437
1214.38	756501			38101.1	144810						38101.1	0.398616
1223.61	757904			38401.1	145186						38401.1	0.409046
1232.96	757929			38701.1	146774						38701.1	0.453055
1242.4	762185			39001.1	146362						39001.1	0.441635
1251.75	761454			39301.1	144489						39301.1	0.389709
1261.08	760611			39601.1	144818						39601.1	0.398813
1270.53	759978			39901.1	145664						39901.1	0.422296
1279.89	756762			40201.1	145432						40201.1	0.41584
1289.13	763381			40501.1	146152						40501.1	0.435828
1298.48	763398			40801.1	146348						40801.1	0.441269
1307.81	762093			41101.1	145098						41101.1	0.406592
1317.16	763615			41401.1	146573						41401.1	0.447501
1326.61	767171			41701.1	148042						41701.1	0.488243
1335.84	766865			42001.1	145885						42001.1	0.428413
1345.19	765644			42301.1	146430						42301.1	0.443524
1354.53	764750			42601.1	145242						42601.1	0.410596
1363.88	764694			42901.1	146209						42901.1	0.437406
1373.12	764027			43201.1	146020						43201.1	0.432162
1382.36	764839			43501.1	145162						43501.1	0.408369
1391.7	766424			43801.1	146613						43801.1	0.448599
1401.02	765928			44101.1	146360						44101.1	0.44158
1410.26	768007			44401.1	146615						44401.1	0.448654
1419.6	767608			44701.1	149395						44701.1	0.525752
1428.83	768436			45001.1	147558						45001.1	0.474821
1438.17	768318			45301.1	147878						45301.1	0.483676
1447.5	768713			45601.1	146387						45601.1	0.44234
1456.85	769167			45901.1	146387						45901.1	0.44234
1466.18	769172			46201.1	146482						46201.1	0.444963
1475.41	773755			46501.1	146800						46501.1	0.453787
1484.75	779708			46801.1	147665						46801.1	0.477783
1494.09	778782			47101.1	146168						47101.1	0.436278
1503.23	776849			47401.1	147084						47401.1	0.461652
1512.67	773460			47701.1	147266						47701.1	0.466702
1521.91	772644			48001.1	147282						48001.1	0.467151
1531.15	778168			48301.1	147408						48301.1	0.470648
1540.58	775748			48601.1	147214						48601.1	0.465262
1549.82	774434			48901.1	147645						48901.1	0.477217
1559.16	774246			49201.1	148423						49201.1	0.498789
1568.6	773412			49501.1	147868						49501.1	0.483393
1577.94	773778			49801.1	146930						49801.1	0.457395
1587.18	772212			50101.1	148321						50101.1	0.495969
1596.53	774655			50401.1	147679						50401.1	0.478177
1605.88	774614			50701.1	147735						50701.1	0.479727
1615.23	772465			51001.1	148188						51001.1	0.492275
1624.58	776275			51301.1	147719						51301.1	0.479275
1633.8	781619
1643.16	776375
1652.4	777986
1661.64	777397
1670.88	777426
1680.13	780721
1689.47	780631
1698.8	778427
1708.15	778561
1717.59	777900
1726.83	777857
1736.19	777583
1745.54	776911
1754.77	778842
1764.04	776739
1773.38	778020
1782.72	778513
1792.07	779304
1801.41	777728
1810.73	782123
1819.88	779367
1829.32	776574
1838.56	779121
1847.92	781304
1857.16	780487
1866.5	781792
1875.84	779302
1885.18	781147
1894.51	777901
1903.75	782466
1913.1	780495
1922.35	782518
1931.58	782744
1940.84	781824
1950.27	780346
1959.61	783115
1968.94	785782
1978.28	787905
1987.62	785242
1996.76	782908
2006.09	784460
2015.32	786047
2024.67	791079
2034.03	792937
2043.36	790566
2052.72	789684
2062.07	790686
2071.32	791472
2080.54	792321
2089.78	789222
2099.11	790654
2108.48	791658
2117.72	789347
2127.15	790180
2136.48	789947
2145.62	789818
2154.84	787544
2164.19	792176
2173.52	791103
2182.86	791345
2192.2	790392
2201.44	791085
2210.78	790579
2220.13	790024
2229.47	789869
2238.82	791384
2248.29	795632
2257.63	797598
2266.97	791543
2276.31	793447
2285.64	792150
2294.99	793359
2304.23	795273
2313.45	798195
2322.78	796044
2332.12	798402
2341.47	798718
2350.69	795037
2359.94	796272
2369.19	796660
2378.43	794104
2387.78	795837
2397.01	795188
2406.44	795418
2415.77	794890
2425.12	795395
2434.45	797885
2443.77	797522
2453.01	793774
2462.34	794352
2471.59	793552
2480.84	794455
2490.08	796168
2499.42	795920
2508.77	796047
2518.12	798654
2527.47	800296
2536.81	798461
2546.06	797000
2555.4	798203
2564.76	795918
2574.01	799758
2583.22	798908
2592.56	798739
2601.79	798406
2611.14	799614
2620.39	800421
2629.73	798344
2639.08	800041
2648.33	797947
2657.56	798167
2666.83	798453
2676.17	798987
2685.42	800244
2694.66	798767
2703.91	798984
2713.34	799798
2722.68	800465
2731.91	800176
2741.15	798318
2750.49	801474
2759.83	800966
2769.06	799866
2778.39	797673
2787.62	793656
2796.88	800229
2806.15	800164
2815.39	800614
2824.63	804539
2833.98	804633
2843.29	802332
2852.52	799793
2861.76	801206
2871.02	801506
2880.35	801557
2889.71	800150
2898.95	801744
2908.2	800890
2917.45	805152
2926.78	810411
2936.14	813434
2945.47	810464
2954.8	808748
2964.14	808570
2973.48	807721
2982.71	806387
2992.04	804293
3001.28	805544
3010.62	807469
3019.95	806342
3029.28	806080
3038.52	805095
3047.78	804737
3057.12	803456
3066.54	807104
3075.88	806859
3085.22	807101
3094.58	808316
3103.83	805850
3113.17	807308
3122.62	809502
3131.85	813690
3141.2	814482
3150.63	813513
3159.88	810543
3169.12	809828
3178.46	809983
3187.81	809027
3197.15	809066
3206.49	808371
3215.72	809908
3224.97	807876
3234.2	806171
3243.63	809221
3252.87	809572
3262.11	808881
3271.43	809321
3280.65	809139
3289.81	810332
3299.26	815270
3308.49	818567
3317.71	813777
3327.05	823016
3336.48	819383
3345.83	814788
3355.08	814668
3364.52	813357
3373.76	812114
3383.2	812023
3392.44	813142
3401.88	813927
3411.13	811412
3420.36	811828
3429.6	812603
3438.93	812521
3448.29	811805
3457.62	811262
3466.86	816625
3476.2	816895
3485.45	815915
3494.59	814602
3503.82	815731
3513.17	811321
3522.4	812601
3531.74	811189
3541.06	812681
3550.28	811968
3559.63	813841
3568.86	812923
3578.2	811768
3587.64	812406
3597.08	816301
3606.4	814788
3615.63	814368
3624.78	814317
3634.21	816759
3643.47	816022
3652.83	817578
3662.06	815717
3671.39	815754
3680.84	815807
3690.07	815275
3699.42	822063
3708.77	820258
3718.1	819360
3727.53	819354
3736.87	818280
3746.11	812167
3755.33	816912
3764.69	814681
3774.02	804809
3783.26	816468
3792.59	816895
3801.93	815423
3811.37	816838
3820.7	813972
3830.07	814428
3839.39	813851
3848.74	814332
3858.1	815023
3867.44	812768
3876.78	817405
3886.02	823321
3895.26	827936
3904.49	831118
3913.74	830815
3922.98	829501
3932.33	828849
3941.67	829267
3951.1	832340
3960.34	830205
3969.66	834838
3979	839532
3988.35	836944
3997.59	836717
4007.03	836716
4016.27	833491
4025.51	831411
4034.87	828732
4044.22	829231
4053.55	826041
4063	826184
4072.45	825015
4081.71	824646
4091.05	822956
4100.3	822922
4109.44	822177
4118.88	822627
4128.22	821511
4137.56	822606
4146.82	820565
4156.07	821940
4165.41	818886
4174.75	821030
4183.99	820345
4193.32	820607
4202.56	820378
4211.81	819907
4221.14	820330
4230.49	821638
4239.84	823837
4249.16	820380
4258.3	821097
4267.53	822364
4276.98	822924
4286.23	824691
4295.65	824230
4304.98	822953
4314.3	823467
4323.53	821865
4332.77	821789
4342.11	821491
4351.45	821191
4360.79	823021
4370.12	822382
4379.47	823048
4388.8	824366
4397.95	822696
4407.38	823287
4416.72	824399
4426.04	825056
4435.27	823686
4444.63	822179
4453.96	824921
4463.3	823172
4472.64	822237
4481.99	823016
4491.33	824679
4500.67	822690
4510.01	823629
4519.33	820816
4528.57	820479
4537.83	823611
4547.17	822056
4556.5	823314
4565.95	822539
4575.19	821245
4584.63	822928
4593.96	822154
4603.23	822733
4612.59	820140
4621.94	821560
4631.28	821538
4640.62	825977
4649.87	826317
4659.12	831996
4668.47	825080
4677.7	818713
4686.95	822983
4696.3	822166
4705.74	824905
4715.09	824372
4724.43	822720
4733.77	824986
4743.13	825393
4752.47	824840
4761.79	823926
4771.03	825334

## Sheet: ompa_dmpg
Raw							Normalised
dpmg :X	dpmg :Y	20:80 DMPC:DMPG: X	20:80 DMPC:DMPG: Y	~20% DMPC/DMPG: X	~20% DMPC/DMPG: Y		dpmg :X	dpmg :Y	20:80 DMPC:DMPG: X	20:80 DMPC:DMPG: Y	~20% DMPC/DMPG: X	~20% DMPC/DMPG: Y
5.31526	574733	3.20579	50179	1.08575	137271		5.31526	1.08696e-06	3.20579	1.00317e-06	3.19007	0.0308127
14.6585	600945	12.4663	53419.9	5.2944	144698		14.6585	0.243884	12.4663	0.108266	12.3934	0.127824
23.9195	618232	21.8068	55589.2	10.267	149062		23.9195	0.404727	21.8068	0.180735	21.7175	0.209163
33.1499	631820	31.1599	57103.8	14.5199	156288		33.1499	0.531162	31.1599	0.231332	30.8923	0.268034
42.4916	640256	40.5219	58593.6	19.745	159912		42.4916	0.609655	40.5219	0.281097	40.4321	0.321532
51.7467	647424	49.7779	60647.3	23.69	165042		51.7467	0.676348	49.7779	0.349707	49.6474	0.414367
61.0872	654970	59.2195	61064.2	28.8805	168657		61.0872	0.746553	59.2195	0.363632	59.0471	0.51657
70.4454	659640	68.472	61759	32.9041	170487		70.4454	0.790007	68.472	0.386843	68.2613	0.571437
79.907	662548	77.7223	63373.4	38.4218	173336		79.907	0.817068	77.7223	0.440773	77.5444	0.640475
89.2478	666490	87.0888	64302.1	42.4424	178701		89.2478	0.853747	87.0888	0.471796	86.7944	0.618493
98.6928	667032	96.4446	66032.8	47.5478	187568		98.6928	0.858785	96.4446	0.529612	96.212	0.711415
107.938	670101	105.803	67144.1	51.747	186845		107.938	0.887343	105.803	0.566738	105.561	0.777636
117.384	672272	115.048	68160.8	56.9709	194596		117.384	0.907538	115.048	0.600703	114.761	0.775807
126.733	674520	124.393	68240.4	61.1233	204450		126.733	0.928462	124.393	0.603362	124.132	0.92727
136.177	676954	133.73	69700.8	66.1322	205719		136.177	0.951108	133.73	0.652147	133.379	0.86126
145.521	681924	143.073	70599.9	70.3903	206551		145.521	0.997345	143.073	0.682182	142.699	0.889518
154.869	682267	152.237	71353.9	75.4534	212354		154.869	1.00054	152.237	0.707371	152.209	1.06243
164.105	679926	161.581	71763.2	79.6354	216555		164.105	0.978754	161.581	0.721044	161.496	1.10827
173.443	680936	170.931	71742	84.7528	209554		173.443	0.988159	170.931	0.720337	170.723	0.864055
182.792	680924	180.269	72508.2	88.8361	214057		182.792	0.988048	180.269	0.745933	180.118	0.931844
192.131	682370	189.603	73512.5	94.115	217790		192.131	1.00149	189.603	0.779481	189.366	0.941078
201.474	681125	198.956	73046.6	98.309	228216		201.474	0.989918	198.956	0.76392	198.637	0.976923
210.823	682283	208.311	73714.2	103.547	232974		210.823	1.00069	208.311	0.786218	208.038	0.903854
220.082	680497	217.652	73597.2	107.575	228993		220.082	0.98407	217.652	0.782311	217.096	0.920298
229.432	683443	227.009	74495.7	112.662	225610		229.432	1.01149	227.009	0.812326	226.531	0.903664
238.771	680483	236.265	74596.5	116.86	235917		238.771	0.983939	236.265	0.815695	235.882	0.878909
248.093	680058	245.609	75050.3	122.009	249128		248.093	0.97999	245.609	0.830855	245.238	0.85204
257.336	678392	254.962	75128	126.255	248904		257.336	0.964488	254.962	0.833449	254.525	0.894287
266.659	677102	264.217	75498.1	131.366	247048		266.659	0.952484	264.217	0.845814	264.034	0.984929
275.99	679282	273.467	76380.7	135.392	235074		275.99	0.972766	273.467	0.875296	273.109	0.898425
285.245	680617	282.803	76550.1	140.649	243094		285.245	0.985186	282.803	0.880957
294.502	679668	292.154	76400.9	144.749	245839		294.502	0.976353	292.154	0.87597
303.741	680708	301.496	77035.3	150.138	245053		303.741	0.986039	301.496	0.897166
313.092	682288	310.844	76499.7	154.28	285554		313.092	1.00073	310.844	0.879273
322.36	681241	320.195	77039.4	159.431	266132		322.36	0.990992	320.195	0.897301
331.713	680473	329.437	77085.8	163.562	275524		331.713	0.983848	329.437	0.898851
341.044	682951	338.59	77628.5	168.839	243190		341.044	1.0069	338.59	0.916981
350.388	681246	347.822	77382.3	172.607	239606		350.388	0.991044	347.822	0.908758
359.654	681229	357.056	78022.9	177.951	247804		359.654	0.990883	357.056	0.930158
368.98	682227	366.397	77934.2	182.285	251330		368.98	1.00017	366.397	0.927192
378.334	680717	375.731	78406.3	187.155	247505		378.334	0.98612	375.731	0.942965
387.709	679807	384.983	78549.6	191.577	253855		387.709	0.977649	384.983	0.947751
396.955	679112	394.242	78273.1	196.386	267251		396.955	0.971189	394.242	0.938516
406.188	680183	403.702	77877.7	200.889	242748		406.188	0.981146	403.702	0.925305
415.535	680432	412.933	78483	206.031	232019		415.535	0.983467	412.933	0.945527
424.792	682099	422.288	78667.6	210.046	260369		424.792	0.998973	422.288	0.951695
434.128	681438	431.55	78734.2	215.086	250311		434.128	0.992822	431.55	0.953919
443.48	680996	440.794	79093.4	219.106	246040		443.48	0.988712	440.794	0.965918
452.953	682366	450.142	79589.8	224.439	248635		452.953	1.00146	450.142	0.982502
462.302	680506	459.498	78937	228.623	243707		462.302	0.98415	459.498	0.960694
471.635	676097	468.754	79058.1	233.843	247040		471.635	0.943134	468.754	0.964738
480.879	679524	478.181	78849.2	237.922	239336				478.181	0.957761
490.126	685042	487.644	79804.8	243.195	237874				487.644	0.989682
499.364	687227	496.886	79109.6	247.281	242025				496.886	0.966458
508.621	689989	506.133	79065.1	252.359	246071				506.133	0.964974
518.041	691555	515.39	79723	256.692	244011				515.39	0.986951
		524.729	79850.2	262.038	254846				524.729	0.991198
		533.979	80208.4	266.029	257082				533.979	1.00317
		543.346	79754.3	271.151	249862				543.346	0.987996
		552.671	80038.9	275.067	241218				552.671	0.997502
		561.928	80043.9	280.392	267302				561.928	0.997671
		571.158	79819.9						571.158	0.990187
		580.497	80058						580.497	0.998143
		589.639	79998.5						589.639	0.996154
		598.979	80054						598.979	0.998008
		608.31	80023.7						608.31	0.996997
