# Supplementary material for: Protein–lipid charge interactions control the folding of outer membrane proteins into asymmetric membranes
Source: Nat Chem. 2023 Sep 14;15(12):1754–64. doi: 10.1038/s41557-023-01319-6 (PMC10695831; doi:10.1038/s41557-023-01319-6)
Supplement: Supplementary file 14 — Numerical source data for Extended Data Fig. 4. [file 41557_2023_1319_MOESM14_ESM.xlsx]

## Sheet: c
symmetric					POPC/POPG					POPG/POPC
POPG %	Z-potential	min	max		POPG%	Z-potential	min	max		POPG %	Z-potential	min	max
0	1.82	1.16	2.36		88	-21.67	-22.5	-21.1		88	-21.67	-22.5	-21.1
15	-3.89	-5.08	-2.73		90	-21.9	-22.5	-21.1		90	-21.9	-22.5	-21.1
30	-8.25	-9.08	-7.63		87	-21.53	-22.4	-20.7		87	-21.53	-22.4	-20.7
45	-14.6	-15.6	-12.7
60	-19.47	-19.7	-19.2
80	-21.97	-21.7	-21.6
100	-24.07	-24.4	-23.6

## Sheet: d
Rh_popc-asym-popg_r1	popc-asym-popg_r1_intensity	popc-asym-popg_r3_intensity	Rh_popc_r1	Rh_popg-asym-popc_r1	popg-asym-popc_r1_intensity	Rh_popg_r1	popg_r1_intensity
0.00148451	0	0	0.00146485	0.0015327	0	0.00147075	0
0.00148451	0	0	0.00146485	0.0015327	0	0.00147075	0
0.00190859	0	0	0.00188331	0.00197054	0	0.00189089	0
0.00190859	0	0	0.00188331	0.00197054	0	0.00189089	0
0.0024538	0	0	0.00242131	0.00253345	0	0.00243105	0
0.0024538	0	0	0.00242131	0.00253345	0	0.00243105	0
0.00315477	0	0	0.00311299	0.00325717	0	0.00312552	0
0.00315477	0	0	0.00311299	0.00325717	0	0.00312552	0
0.00405598	0	0	0.00400226	0.00418763	0	0.00401837	0
0.00405598	0	0	0.00400226	0.00418763	0	0.00401837	0
0.00521463	0	0	0.00514557	0.00538389	0	0.00516628	0
0.00521463	0	0	0.00514557	0.00538389	0	0.00516628	0
0.00670427	0	0	0.00661548	0.00692188	0	0.00664211	0
0.00670427	0	0	0.00661548	0.00692188	0	0.00664211	0
0.00861945	0	0	0.00850529	0.00889923	0	0.00853953	0
0.00861945	0	0	0.00850529	0.00889923	0	0.00853953	0
0.0110817	0	0	0.010935	0.0114414	0	0.010979	0
0.0110817	0	0	0.010935	0.0114414	0	0.010979	0
0.0142474	0	0	0.0140587	0.0147098	0	0.0141153	0
0.0142474	0	0	0.0140587	0.0147098	0	0.0141153	0
0.0183174	0	0	0.0180748	0.0189119	0	0.0181475	0
0.0183174	0	0	0.0180748	0.0189119	0	0.0181475	0
0.02355	0	0	0.0232381	0.0243144	0	0.0233317	0
0.02355	0	0	0.0232381	0.0243144	0	0.0233317	0
0.0302774	0	0	0.0298764	0.0312602	0	0.0299967	0
0.0302774	0	0	0.0298764	0.0312602	0	0.0299967	0
0.0389266	0	0	0.0384111	0.0401902	0	0.0385657	0
0.0389266	0	0	0.0384111	0.0401902	0	0.0385657	0
0.0500466	0	0	0.0493838	0.0516711	0	0.0495826	0
0.0500466	0	0	0.0493838	0.0516711	0	0.0495826	0
0.0643432	0	0	0.063491	0.0664317	0	0.0637466	0
0.0643432	0	0	0.063491	0.0664317	0	0.0637466	0
0.0827238	0	0	0.0816282	0.085409	0	0.0819568	0
0.0827238	0	0	0.0816282	0.085409	0	0.0819568	0
0.106355	0	0	0.104947	0.109807	0	0.105369	0
0.106355	0	0	0.104947	0.109807	0	0.105369	0
0.136737	0	0	0.134926	0.141175	0	0.135469	0
0.136737	0	0	0.134926	0.141175	0	0.135469	0
0.175798	0	0	0.17347	0.181504	0	0.174168	0
0.175798	0	0	0.17347	0.181504	0	0.174168	0
0.226018	0	0	0.223024	0.233354	0	0.223922	0
0.226018	0	0	0.223024	0.233354	0	0.223922	0
0.290583	0	0	0.286734	0.300015	0	0.287889	0
0.290583	0	0	0.286734	0.300015	0	0.287889	0
0.373593	0	0	0.368645	0.385719	0	0.370129	0
0.373593	0	0	0.368645	0.385719	0	0.370129	0
0.480315	0	0	0.473953	0.495905	0	0.475861	0
0.480315	0	0	0.473953	0.495905	0	0.475861	0
0.617524	0	0	0.609345	0.637568	0	0.611798	0
0.617524	0	0	0.609345	0.637568	0	0.611798	0
0.79393	0	0	0.783414	0.819699	0	0.786568	0
0.79393	0	0	0.783414	0.819699	0	0.786568	0
1.02073	0	0	1.00721	1.05386	0	1.01126	0
1.02073	0	0	1.00721	1.05386	0.00401028	1.01126	0
1.31231	0	0	1.29493	1.35491	0.00401028	1.30015	0
1.31231	0	0	1.29493	1.35491	0.00142105	1.30015	0
1.6872	0	0	1.66485	1.74196	0.00142105	1.67155	0
1.6872	0	0	1.66485	1.74196	0	1.67155	0
2.16917	0	0	2.14044	2.23958	0	2.14906	0
2.16917	0	0	2.14044	2.23958	0	2.14906	0.0179807
2.78883	0	0	2.75189	2.87935	0	2.76297	0.0179807
2.78883	0	0	2.75189	2.87935	0	2.76297	0.000457356
3.5855	0	0	3.53801	3.70188	0	3.55225	0.000457356
3.5855	0.0392033	0	3.53801	3.70188	0	3.55225	0
4.60975	0.0392033	0	4.5487	4.75938	0	4.56701	0
4.60975	0	0.0267021	4.5487	4.75938	0	4.56701	0
5.92659	0	0.0267021	5.8481	6.11896	0	5.87164	0
5.92659	0	0.00998727	5.8481	6.11896	0	5.87164	0
7.61962	0	0.00998727	7.5187	7.86694	0	7.54897	0
7.61962	0	0	7.5187	7.86694	0	7.54897	0
9.79628	0	0	9.66653	10.1143	0	9.70544	0
9.79628	0	0	9.66653	10.1143	0	9.70544	0
12.5947	0	0	12.4279	13.0035	0	12.478	0
12.5947	0	0	12.4279	13.0035	0	12.478	0
16.1926	0	0	15.9781	16.7182	0	16.0425	0
16.1926	0	0	15.9781	16.7182	0	16.0425	0
20.8183	0	0	20.5426	21.494	0	20.6252	0
20.8183	0	0.0288434	20.5426	21.494	0	20.6252	0
26.7653	0	0.0288434	26.4108	27.6341	0	26.5172	0
26.7653	0.220951	0.551411	26.4108	27.6341	0	26.5172	0
34.4113	0.220951	0.551411	33.9555	35.5282	0	34.0922	0
34.4113	1.20652	1.25097	33.9555	35.5282	0.631419	34.0922	1.20485
44.2414	1.20652	1.25097	43.6554	45.6774	0.631419	43.8312	1.20485
44.2414	2.13306	1.81283	43.6554	45.6774	1.49758	43.8312	2.42348
56.8796	2.13306	1.81283	56.1262	58.7258	1.49758	56.3522	2.42348
56.8796	2.46152	2.02418	56.1262	58.7258	2.01489	56.3522	2.75662
73.1281	2.46152	2.02418	72.1596	75.5017	2.01489	72.4501	2.75662
73.1281	2.02947	1.80032	72.1596	75.5017	2.00739	72.4501	2.02746
94.0183	2.02947	1.80032	92.773	97.07	2.00739	93.1465	2.02746
94.0183	1.02929	1.20092	92.773	97.07	1.55751	93.1465	0.732701
120.876	1.02929	1.20092	119.275	124.799	1.55751	119.755	0.732701
120.876	0.0435452	0.457393	119.275	124.799	0.877739	119.755	0
155.406	0.0435452	0.457393	153.348	160.45	0.877739	153.965	0
155.406	0	0	153.348	160.45	0.252523	153.965	0
199.8	0	0	197.154	206.285	0.252523	197.948	0
199.8	0	0	197.154	206.285	0	197.948	0
256.876	0	0	253.474	265.214	0	254.494	0
256.876	0	0	253.474	265.214	0	254.494	0
330.257	0	0	325.883	340.977	0	327.195	0
330.257	0	0	325.883	340.977	0	327.195	0
424.6	0	0	418.976	438.382	0	420.663	0
424.6	0	0	418.976	438.382	0	420.663	0
545.893	0	0	538.663	563.612	0	540.831	0
545.893	0	0	538.663	563.612	0	540.831	0
701.836	0	0	692.54	724.616	0	695.328	0
701.836	0	0	692.54	724.616	0	695.328	0
902.326	0	0	890.375	931.614	0	893.959	0
902.326	0	0	890.375	931.614	0	893.959	0
1160.09	0	0	1144.72	1197.74	0	1149.33	0
1160.09	0	0	1144.72	1197.74	0	1149.33	0
1491.49	0	0	1471.73	1539.9	0	1477.66	0
1491.49	0	0	1471.73	1539.9	0	1477.66	0
1917.55	0	0	1892.16	1979.79	0	1899.77	0
1917.55	0	0	1892.16	1979.79	0	1899.77	0
2465.33	0	0	2432.68	2545.35	0	2442.47	0
2465.33	0	0	2432.68	2545.35	0	2442.47	0
3169.59	0	0	3127.61	3272.47	0	3140.2	0
3169.59	0	0	3127.61	3272.47	0	3140.2	0
4075.03	0	0	4021.06	4207.3	0	4037.25	0
4075.03	0	0	4021.06	4207.3	0	4037.25	0
5239.13	0	0	5169.74	5409.18	0	5190.55	0
5239.13	0	0	5169.74	5409.18	0	5190.55	0
6735.76	0	0	6646.55	6954.4	0	6673.31	0
6735.76	0	0	6646.55	6954.4	0.0124486	6673.31	0
8659.93	0	0	8545.24	8941.02	0.0124486	8579.64	0
8659.93	0	0	8545.24	8941.02	0.0605572	8579.64	0
11133.8	0	0	10986.3	11495.2	0.0605572	11030.5	0
11133.8	0	0	10986.3	11495.2	0.0927483	11030.5	0
14314.3	0	0	14124.7	14778.9	0.0927483	14181.6	0
14314.3	0	0	14124.7	14778.9	0.0889843	14181.6	0
18403.4	0	0	18159.7	19000.8	0.0889843	18232.8	0
18403.4	0	0	18159.7	19000.8	0.0536775	18232.8	0
23660.6	0	0	23347.3	24428.6	0.0536775	23441.2	0
23660.6	0	0	23347.3	24428.6	0.0106716	23441.2	0
30419.6	0	0	30016.8	31407	0.0106716	30137.6	0
30419.6	0	0	30016.8	31407	0	30137.6	0
39109.5	0	0	38591.5	40378.9	0	38746.9	0
39109.5	0	0	38591.5	40378.9	0	38746.9	0
50281.7	0	0	49615.8	51913.8	0	49815.5	0
50281.7	0	0	49615.8	51913.8	0	49815.5	0
64645.4	0	0	63789.3	66743.8	0	64046	0
64645.4	0	0	63789.3	66743.8	0	64046	0
83112.4	0	0	82011.6	85810.1	0	82341.8	0
83112.4	0	0	82011.6	85810.1	0	82341.8	0
106855	0	0	105440	110323	0	105864	0
106855	0	0	105440	110323	0	105864	0
137379	0	0	135560	141839	0	136106	0
137379	0	0	135560	141839	0	136106	0
176624	0	0	174285	182357	0	174986	0
176624	0	0	174285	182357	0	174986	0
227079	0	0	224072	234450	0	224974	0
227079	0	0	224072	234450	0	224974	0
291948	0	0	288081	301424	0	289241	0
291948	0	0	288081	301424	0	289241	0
375347	0	0	370376	387531	0	371867	0
375347	0	0	370376	387531	0	371867	0
482571	0	0	476180	498235	0	478096	0
482571	0	0	476180	498235	0	478096	0
620425	0	0	612208	640563	0	614672	0
620425	0	0	612208	640563	0	614672	0
797659	0	0	787094	823550	0	790262	0
797659	0	0	787094	823550	0	790262	0
1.02552e+06	0	0	1.01194e+06	1058809	0	1.01601e+06	0
1.02552e+06	0	0	1.01194e+06	1058809	0	1.01601e+06	0
1.31848e+06	0	0	1.30102e+06	1.36127e+06	0	1.30625e+06	0
1.31848e+06	0	0	1.30102e+06	1.36127e+06	0	1.30625e+06	0
1.69512e+06	0	0	1.67267e+06	1.75014e+06	0	1.6794e+06	0
1.69512e+06	0	0	1.67267e+06	1.75014e+06	0	1.6794e+06	0
2.17936e+06	0	0	2.15049e+06	2.2501e+06	0	2159151	0
2.17936e+06	0	0	2.15049e+06	2.2501e+06	0	2159151	0
2.80193e+06	0	0	2.76482e+06	2.89287e+06	0	2.77595e+06	0
2.80193e+06	0	0	2.76482e+06	2.89287e+06	0	2.77595e+06	0

## Sheet: e
Urea	POPG_average	Urea	POPG_all	Urea	POPC_average	Urea	POPC_all	Urea	PC:PG_2:8_average	Urea	PC:PG_2:8_all	Urea	PC:PG_8:2_average	Urea	PC:PG_8:2_all	Urea	PG/PC_average	Urea	PG/PC_all	Urea	PC/PG_average	Urea	PC/PG_all
0.5	0.146871	0.5	0.15802	0.5	0.712233	0.5	0.677762	0.5	0.597629	0.5	0.560085	0.5	0.720113	0.5	0.755845	0.5	0.947915	0.5	0.942782	0.5	0.272449	0.5	0.227012
1	0.231709	1	0.266472	1	0.799288	1	0.787324	1	0.590023	1	0.605821	1	0.830038	1	0.840422	1	0.946859	1	0.951678	1	0.318281	1	0.262522
1.5	0.494683	1.5	0.522981	1.5	0.89671	1.5	0.920739	1.5	0.83988	1.5	0.863618	1.5	0.929346	1.5	0.934192	1.5	0.980222	1.5	1	1.5	0.644694	1.5	0.550784
2	0.740534	2	0.786376	2	0.940734	2	0.964474	2	0.932683	2	0.927759	2	0.979196	2	0.971233	2	0.992941	2	1	2	0.845116	2	0.798639
2.5	0.860754	2.5	0.920308	2.5	0.96122	2.5	1	2.5	0.971056	2.5	0.968259	2.5	1	2.5	1	2.5	1	2.5	1	2.5	0.944141	2.5	0.910988
3	0.937799	3	0.935464	3	0.985968	3	1	3	1	3	1	3	1	3	1	3	1	3	1	3	0.984856	3	0.969711
3.5	0.98278	3.5	0.985956	3.5	1	3.5	1	3.5	1	3.5	1	3.5	1	3.5	1	3.5	1	3.5	1	3.5	0.987434	3.5	0.974868
4	1	4	1	4	1	4	1	4	1	4	1	4	1	4	1	4	1	4	1	4	1	4	1
4.5	1	4.5	1	4.5	1	4.5	1	4.5	1	4.5	1	4.5	1	4.5	1	4.5	1	4.5	1	4.5	1	4.5	1
5	1	5	1	5	1	5	1	5	1	5	1	5	1	5	1	5	1	5	1	5	1	5	1
5.5	1	5.5	1	5.5	1	5.5	1	5.5	1	5.5	1	5.5	1	5.5	1	5.5	1	5.5	1			0.5	0.317886
		0.5	0.135721			0.5	0.746704			0.5	0.635172			0.5	0.684381			0.5	0.953047			1	0.37404
		1	0.196947			1	0.811252			1	0.574225			1	0.819655			1	0.942041			1.5	0.738603
		1.5	0.466384			1.5	0.87268			1.5	0.816142			1.5	0.9245			1.5	0.960444			2	0.891594
		2	0.694692			2	0.916993			2	0.937608			2	0.98716			2	0.985882			2.5	0.977294
		2.5	0.8012			2.5	0.92244			2.5	0.973852			2.5	1			2.5	1			3	1
		3	0.940133			3	0.971936			3	1			3	1			3	1			3.5	1
		3.5	0.979604			3.5	1			3.5	1			3.5	1			3.5	1			4	1
		4	1			4	1			4	1			4	1			4	1			4.5	1
		4.5	1			4.5	1			4.5	1			4.5	1			4.5	1			5	1
		5	1			5	1			5	1			5	1			5	1
		5.5	1			5.5	1			5.5	1			5.5	1			5.5	1

## Sheet: f
OmpA folding rates
POPC	POPC:POPG 80:20	~20% POPG/POPC		DMPC	DMPC:DMPG 80:20	~20% DMPG/DMPC
0.00133335	0.00139853	0		0.000598155	0.00116	0
0.00113031	0.00237423	0		0.000673079	0.00112	0
0.000945474	0.00177373	0		0.000412013	0.000786	0
		1.41e-05		0.000480121		0
				0.000438487

## Sheet: g
OmpA folding rates
POPG	POPC:POPG 20:80	~20% POPC/POPG		DMPG	DMPC:DMPG 20:80	~20% DMPC/DMPG
0.0216037	0.00160188	0.00238042		0.0238395	0.00829211	0.0152193
0.0209548	0.00142294	0.00170688		0.0225438	0.00662545	0.0146794
0.0209548	0.00121759	0.00181317		0.018564	0.00809853	0.0152985
0.0170947	0.0015896			0.0229828		0.0170626
