# Supplementary material for: Protein–lipid charge interactions control the folding of outer membrane proteins into asymmetric membranes
Source: Nat Chem. 2023 Sep 14;15(12):1754–64. doi: 10.1038/s41557-023-01319-6 (PMC10695831; doi:10.1038/s41557-023-01319-6)
Supplement: Supplementary file 16 — Numerical source data for Extended Data Fig. 5. [file 41557_2023_1319_MOESM16_ESM.xlsx]

## Sheet: a
symm			asym
% DMPS	Zeta-potential	range	% DMPS	Zeta-potential	range
0	-2.12	0.081	11.4	-14.27	0.43
10	-8.36	0.153	11.5	-14.93	0.058
20	-15.47	0.4	10.1	-14.08	0.404
25	-17.57	0.3	6.5	-11.47	0.379
			5.5	-9.79	0.764

## Sheet: b
Lane	sample
1	DMPC
2	DMPS/DMPC
3	DMPS/DMPC
4	DMPS

## Sheet: c
Diameter (nm)	DMPC	DMPS/DMPC 1	DMPS/DMPC 2
0.4	0	0	0
0.463	0	0	0
0.536	0	0	0
0.621	0	0	0
0.719	0	0	0
0.833	0	0	0
0.965	0	0	0
1.12	0	0	0
1.29	0	0	0
1.5	0	0	0
1.74	0	0	0
2.01	0	0	0
2.33	0	0	0
2.7	0	0	0
3.12	0	0	0
3.62	0	0	0
4.19	0	0	0
4.85	0	0	0
5.61	0	0	0
6.5	0	0	0
7.53	0	0	0
8.72	0	0	0
10.1	0	0	0
11.7	0	0	0
13.5	0	0	0
15.7	0	0	0
18.2	0	0	0
21	0	0	0
24.4	0	0	0
28.2	0	0	0
32.7	0	0	0
37.8	0	0	0
43.8	0	0	0
50.7	0	0	0
58.8	0	0	0
68.1	0	0	0.857
78.8	0.372	1.34	3.62
91.3	3.4	4.89	7.52
106	8.27	9.77	11.3
122	13.2	14.4	13.8
142	16.5	17.3	14.6
164	17.4	17.6	13.6
190	15.7	15.3	11.3
220	12.2	11	8.15
255	7.91	6.13	4.99
295	3.94	2.15	2.37
342	1.18	0.111	0.69
396	0	0	0
459	0	0	0
531	0	0	0
615	0	0	0
712	0	0	0
825	0	0	0
955	0	0	0
1110	0	0	0
1280	0	0	0
1480	0	0	0
1720	0	0	0
1990	0	0	0
2300	0	0	0.0762
2670	0	0	0.289
3090	0	0	0.631
3580	0	0	1.05
4150	0	0	1.46
4800	0	0	1.77
5560	0	0	1.91
6440	0	0	0
7460	0	0	0
8630	0	0	0

## Sheet: d
Raw						Normalised
80:20 DMPC:DMPS: X	80:20 DMPC:DMPS: Y	~20% DMPS/PC: X	~20% DMPS/PC: Y			80:20 DMPC:DMPS: X	80:20 DMPC:DMPS: Y	~20% DMPS/PC: X	~20% DMPS/PC: Y
7.57817	248958	3.24097	1017181			7.57817	0	3.24097	0.00111486
75.0912	260067	603.143	1030790			75.0912	0.0493331	603.143	0.0159216
142.374	268723	1203.25	1040714			142.374	0.0877723	1203.25	0.026719
209.959	277793	1803.25	1071854			209.959	0.12805	1803.25	0.0605997
277.466	292938	2403.25	1060435			277.466	0.19531	2403.25	0.0481757
344.994	296590	3003.14	1076877			344.994	0.211526	3003.14	0.0660648
412.565	299442	3603.25	1070841			412.565	0.224193	3603.25	0.0594975
480.056	298433	4203.16	1069795			480.056	0.21971	4203.16	0.0583595
547.57	306868	4803.25	1066032			547.57	0.257167	4803.25	0.0542653
615.063	323438	5403.15	1064083			615.063	0.330755	5403.15	0.0521448
682.369	332060	6003.26	1064412			682.369	0.369042	6003.26	0.0525027
750.084	335403	6603.25	1065142			750.084	0.383891	6603.25	0.053297
817.491	343750	7203.25	1066525			817.491	0.420956	7203.25	0.0548017
885.061	349072	7803.25	1072910			885.061	0.444591	7803.25	0.0617486
952.575	353667	8403.24	1070163			952.575	0.464996	8403.24	0.0587599
1019.76	357839	9003.15	1071031			1019.76	0.483525	9003.15	0.0597043
1087.57	361178	9603.16	1069727			1087.57	0.498353	9603.16	0.0582855
1154.98	364812	10203.2	1075223			1154.98	0.514491	10203.2	0.0642652
1222.57	367168	10803.3	1079278			1222.57	0.524951	10803.3	0.0686771
1290.05	368812	11403.2	1083123			1290.05	0.532252	11403.2	0.0728605
1357.49	370448	12003.1	1083001			1357.49	0.539517	12003.1	0.0727278
1424.88	377207	12603.3	1084495			1424.88	0.569535	12603.3	0.0743532
1492.38	376093	13203.2	1089470			1492.38	0.564586	13203.2	0.0797661
1559.99	379462	13803.3	1089869			1559.99	0.579551	13803.3	0.0802002
1627.37	382122	14403.2	1096544			1627.37	0.591359	14403.2	0.0874627
1694.96	384628	15003.2	1136615			1694.96	0.602489	15003.2	0.13106
1762.37	384581	15603.1	1113130			1762.37	0.602281	15603.1	0.105508
1830.01	384359	16203.2	1106998			1830.01	0.601297	16203.2	0.0988368
1897.57	386305	16803.2	1107612			1897.57	0.609939	16803.2	0.0995048
1964.96	388514	17403.2	1112365			1964.96	0.619747	17403.2	0.104676
2032.46	394741	18003.2	1122308			2032.46	0.647403	18003.2	0.115494
2099.96	396096	18603.1	1117102			2099.96	0.653416	18603.1	0.10983
2167.47	394909	19203.3	1118389			2167.47	0.648146	19203.3	0.11123
2234.95	396890	19803.2	1116115			2234.95	0.656946	19803.2	0.108756
2302.38	401727	20403.3	1122083			2302.38	0.678424	20403.3	0.115249
2369.87	406555	21003.2	1127467			2369.87	0.699867	21003.2	0.121107
2437.58	404720	21603.2	1150164			2437.58	0.691717	21603.2	0.145802
2504.97	407576	22203.2	1129915			2504.97	0.704401	22203.2	0.123771
2572.58	409422	22803.2	1124241			2572.58	0.712595	22803.2	0.117597
2639.87	408375	23403.3	1125759			2639.87	0.707949	23403.3	0.119249
2707.36	408110	24003.2	1126042			2707.36	0.706772	24003.2	0.119557
2774.77	410212	24603.3	1132203			2774.77	0.716107	24603.3	0.12626
2842.37	411434	25203.2	1127845			2842.37	0.721531	25203.2	0.121519
2910.08	415288	25803.2	1136448			2910.08	0.738645	25803.2	0.130879
2977.46	414544	26403.2	1149444			2977.46	0.735345	26403.2	0.145018
3045.07	417759	27003.1	1137859			3045.07	0.749622	27003.1	0.132414
3112.49	417501	27603.3	1141689			3112.49	0.748476	27603.3	0.136581
3180.07	417440	28203.2	1155351			3180.07	0.748206	28203.2	0.151445
3247.46	419077	28803.3	1157324			3247.46	0.755474	28803.3	0.153592
3315.08	421403	29403.3	1163032			3315.08	0.765803	29403.3	0.159802
3382.58	419530	30003.2	1169853			3382.58	0.757485	30003.2	0.167224
3450.08	419736	30603.3	1167557			3450.08	0.758398	30603.3	0.164726
3517.46	422519	31203.1	1181992			3517.46	0.770759	31203.1	0.180431
3584.89	422768	31803.2	1174754			3584.89	0.771863	31803.2	0.172556
3652.57	424076	32403.2	1172281			3652.57	0.777672	32403.2	0.169865
3720.09	426008	33003.2	1187143			3720.09	0.786254	33003.2	0.186035
3787.47	424316	33603.1	1181652			3787.47	0.778738	33603.1	0.180061
3855.08	426956	34203.2	1184820			3855.08	0.790462	34203.2	0.183508
3922.56	425812	34803.2	1183343			3922.56	0.785383	34803.2	0.181901
3989.89	430613	35403.3	1186843			3989.89	0.806703	35403.3	0.185709
4057.48	433366	36003.3	1185421			4057.48	0.818929	36003.3	0.184162
4124.88	431806	36603.2	1206429			4124.88	0.811999	36603.2	0.207019
4192.56	430959	37203.3	1193336			4192.56	0.808241	37203.3	0.192773
4259.87	430821	37803.3	1188568			4259.87	0.807625	37803.3	0.187586
4327.56	433339	38403.3	1194395			4327.56	0.818807	38403.3	0.193926
4394.87	433252	39003.3	1194825			4394.87	0.818421	39003.3	0.194394
4462.47	435017	39603.2	1217003			4462.47	0.826261	39603.2	0.218523
4530.08	436971	40203.3	1210279			4530.08	0.834938	40203.3	0.211208
4597.57	437386	40803.1	1208395			4597.57	0.836781	40803.1	0.209158
4665.07	437312	41403.3	1215884			4665.07	0.836455	41403.3	0.217306
4732.47	441180	42003.2	1210241			4732.47	0.853628	42003.2	0.211166
4800.09	440932	42603.2	1218470			4800.09	0.852527	42603.2	0.22012
4867.57	439856	43203.2	1211929			4867.57	0.847752	43203.2	0.213003
4934.88	439420	43803.1	1218073			4934.88	0.845815	43803.1	0.219688
5002.38	441624	44403.3	1213369			5002.38	0.855603	44403.3	0.21457
5069.77	442579	45003.2	1216306			5069.77	0.859842	45003.2	0.217765
5137.57	442289	45603.2	1221118			5137.57	0.858553	45603.2	0.223001
5204.96	445015	46203.2	1215434			5204.96	0.87066	46203.2	0.216816
5272.37	444526	46803.1	1222855			5272.37	0.868489	46803.1	0.22489
5339.98	444635	47403.2	1219157			5339.98	0.868975	47403.2	0.220867
5407.57	445327	48003.1	1230542			5407.57	0.872048	48003.1	0.233254
5475.08	446202	48603.2	1235709			5475.08	0.875933	48603.2	0.238876
5542.48	446708	49203.1	1227272			5542.48	0.87818	49203.1	0.229696
5610.08	446291	49803.2	1227490			5610.08	0.876326	49803.2	0.229933
5677.48	448190	50403.1	1230427			5677.48	0.884761	50403.1	0.233129
5745.07	447184	51003.2	1231122			5745.07	0.880291	51003.2	0.233885
5812.38	449550	51603.1	1229299			5812.38	0.890802	51603.1	0.231902
5879.87	449972	52203.3	1230244			5879.87	0.892676	52203.3	0.23293
5947.46	450332	52803.3	1233651			5947.46	0.894274	52803.3	0.236637
6014.98	450968	53403.2	1234616			6014.98	0.897096	53403.2	0.237687
6082.57	450214	54003.1	1243444			6082.57	0.893751	54003.1	0.247292
6149.98	453809	54603.2	1242018			6149.98	0.909715	54603.2	0.24574
6217.47	456168	55203.2	1243262			6217.47	0.920188	55203.2	0.247094
6284.88	454689	55803.3	1249866			6284.88	0.913623	55803.3	0.254279
6352.37	454676	56403.2	1248406			6352.37	0.913563	56403.2	0.25269
6419.97	456082	57003.2	1267525			6419.97	0.919809	57003.2	0.273492
6487.59	458901	57603.2	1255761			6487.59	0.932328	57603.2	0.260693
6555.07	458915	58203.2	1251637			6555.07	0.932389	58203.2	0.256206
6622.39	465404	58803.1	1260169			6622.39	0.961206	58803.1	0.265489
6690.06	461337	59403.2	1261125			6690.06	0.943143	59403.2	0.266529
6757.57	462377	60003.2	1248187			6757.57	0.947761	60003.2	0.252452
6824.88	461811	60603.2	1257685			6824.88	0.945249	60603.2	0.262786
6892.37	464771	61203.2	1263342			6892.37	0.958394	61203.2	0.268941
6960.08	462328	61803.2	1262181			6960.08	0.947546	61803.2	0.267678
7027.58	463811	62403.1	1263971			7027.58	0.95413	62403.1	0.269625
7094.87	463899	63003.2	1264173			7094.87	0.954523	63003.2	0.269845
7162.58	467943	63603.1	1268126			7162.58	0.972479	63603.1	0.274146
7229.88	466574	64203.2	1270193			7229.88	0.966402	64203.2	0.276395
7297.48	468381	64803.2	1271011			7297.48	0.974427	64803.2	0.277285
7365.08	469633	65403.3	1270664			7365.08	0.979985	65403.3	0.276907
7432.58	469547	66003.3	1269007			7432.58	0.979606	66003.3	0.275104
7499.97	467760	66603.3	1265408			7499.97	0.971669	66603.3	0.271189
7567.46	468030	67203.2	1275366			7567.46	0.972868	67203.2	0.282023
7635.06	469847	67803.2	1268784			7635.06	0.980936	67803.2	0.274862
7702.48	471739	68403.3	1283828			7702.48	0.989338	68403.3	0.29123
7770.07	469258	69003.2	1285452			7770.07	0.978323	69003.2	0.292997
7837.47	471679	69603.3	1281584			7837.47	0.989071	69603.3	0.288788
7905.07	469380	70203.2	1280325			7905.07	0.978861	70203.2	0.287418
7972.47	471796	70803.1	1291390			7972.47	0.989591	70803.1	0.299457
8040.07	474140	71403.2	1286395			8040.07	1	71403.2	0.294023
8107.58	471752	72003.1	1306079			8107.58	0.989394	72003.1	0.315439

## Sheet: e
symm				asym
% DMPS	Zeta-potential	range min	range max	% DMPS	Zeta-potential	range min	range max
0	-33			10.6	-24.8667	-24.2	-26
5	-31.025	-29.7	-31.9	8.6	-26.5667	-26.5	-26.6
10	-29.1	-28.7	-29.9	10	-26.3	-26.2	-26.4
20	-25.8333	-25.5	-26.3	13.2	-24.8667	-24.4	-25.1
30	-24.2333	-23.6	-24.4

## Sheet: f
Lane	sample
1	DMPG
2	DMPE/DMPG r1
3	DMPE/DMPG r2
4	DMPE

## Sheet: g
size (nm)	DMPG	DMPE/DMPG r1	DMPE/DMPG r2
0.4	0	0	0
0.46	0	0	0
0.54	0	0	0
0.62	0	0	0
0.72	0	0	0
0.83	0	0	0
0.97	0	0	0
1.12	0	0	0
1.29	0	0	0
1.5	0	0	0
1.74	0	0	0
2.01	0	0	0
2.33	0	0	0
2.7	0	0	0
3.12	0	0	0
3.62	0	0	0
4.19	0	0	0
4.85	0	0	0
5.61	0	0	0
6.5	0	0	0
7.53	0	0	0
8.72	0	0	0
10.1	0	0	0
11.7	0	0	0
13.5	0	0	0
15.7	0	0	0
18.2	0	0	0
21	0	0	0
24.4	0	0	0
28.2	0	0	0
32.7	0	0	0
37.8	0	0	0
43.8	0	0	0
50.7	0	0	0
58.8	0	0	0
68.1	0	0	0.463
78.8	0	0.22	3.25
91.3	1.25	1.7	7.9
106	4.21	4.27	12.9
122	8	7.22	16.6
142	11.4	9.75	17.9
164	13.3	11.5	16.3
190	13.3	11.3	12.6
220	11.5	10.5	7.83
255	8.45	8.56	3.49
295	5.07	6.1	0.768
342	2.21	3.65	0
396	0.5	1.68	0
459	0	0.45	0
531	0	0	0
615	0	0	0
712	0	0	0
825	0	0	0
955	0	0	0
1110	0	0	0
1280	0	0	0
1480	0	0	0
1720	0	0	0
1990	0	0	0
2300	0	0	0
2670	0	0.32	0
3090	0.62	1.25	0
3580	2.04	2.77	0
4150	4.05	4.62	0
4800	6.21	6.42	0
5560	7.92	7.68	0
6440	0	0	0
7460	0	0	0
8630	0	0	0

## Sheet: h
Raw					Normalised
80:20 DMPG:DMPE:X	80:20 DMPG:DMPE :Y	20% DMPE/DMPG :X	20% DMPE/DMPG :Y		80:20 DMPG:DMPE:X	80:20 DMPG:DMPE :Y	20% DMPE/DMPG :X	20% DMPE/DMPG :Y
7.21392	237143	1.09056	95877.5		7.21392	1e-06	1.09056	1e-06
16.5515	240534	10.4398	101513		16.5515	0.0337536	10.4398	0.068131
25.9822	246854	19.7761	106182		25.9822	0.096681	19.7761	0.124571
35.3217	251210	29.1334	110022		35.3217	0.140048	29.1334	0.171003
44.6681	255724	38.3933	114443		44.6681	0.184994	38.3933	0.224448
54.019	260139	47.7365	118241		54.019	0.228947	47.7365	0.270371
63.2388	262406	57.0879	121954		63.2388	0.251518	57.0879	0.315261
72.4924	262431	66.3416	125132		72.4924	0.251763	66.3416	0.35367
81.923	262501	75.5122	126176		81.923	0.25246	75.5122	0.3663
91.173	264079	84.9647	129026		91.173	0.268174	84.9647	0.400753
100.519	266322	94.4001	130132		100.519	0.290507	94.4001	0.414125
109.955	268591	103.653	132861		109.955	0.313093	103.653	0.447122
119.198	269938	113.108	134913		119.198	0.326507	113.108	0.471927
128.546	271920	122.363	136734		128.546	0.346237	122.363	0.493939
137.891	273903	131.615	138361		137.891	0.365982	131.615	0.51361
147.135	275450	140.861	140019		147.135	0.381377	140.861	0.533653
156.469	277042	150.291	141589		156.469	0.397225	150.291	0.552632
165.808	279114	159.641	142511		165.808	0.417855	159.641	0.563785
175.141	280954	168.894	143605		175.141	0.436177	168.894	0.577007
184.488	283981	178.23	145171		184.488	0.466315	178.23	0.595943
193.815	284485	187.569	146286		193.815	0.471331	187.569	0.609426
203.256	285019	197.018	148160		203.256	0.476647	197.018	0.632081
212.601	286018	206.375	148799		212.601	0.486591	206.375	0.639801
221.944	287833	215.634	149507		221.944	0.50466	215.634	0.648358
231.183	287499	224.898	150212		231.183	0.501338	224.898	0.65688
240.523	289616	234.141	151130		240.523	0.522413	234.141	0.667985
249.763	290080	243.399	152704		249.763	0.527033	243.399	0.687011
259.112	291710	252.744	153241		259.112	0.543268	252.744	0.693506
268.279	294955	262.173	154226		268.279	0.575573	262.173	0.705413
277.648	295423	271.514	155000		277.648	0.580225	271.514	0.714775
287.092	296906	280.767	155193		287.092	0.594998	280.767	0.717101
296.435	298188	290.209	156712		296.435	0.607755	290.209	0.735472
305.779	300116	299.47	156919		305.779	0.626951	299.47	0.737969
315.115	302146	308.728	157536		315.115	0.647161	308.728	0.745427
324.457	302660	318.195	157475		324.457	0.652281	318.195	0.744689
333.688	303429	327.531	159121		333.688	0.659936	327.531	0.764591
343.034	305821	336.975	159401		343.034	0.68375	336.975	0.767976
352.38	305730	346.198	159272		352.38	0.682843	346.198	0.766413
361.63	308139	355.438	160621		361.63	0.706828	355.438	0.782724
370.981	308997	364.763	160513		370.981	0.715374	364.763	0.781418
380.116	308307	374.006	161223		380.116	0.708498	374.006	0.789999
389.472	307869	383.336	161434		389.472	0.704138	383.336	0.79256
398.913	308803	392.89	163173		398.913	0.713437	392.89	0.813579
408.249	308529	402.223	162779		408.249	0.710715	402.223	0.808813
417.489	308921	411.663	163891		417.489	0.714611	411.663	0.822262
426.816	308785	420.897	164417		426.816	0.713261	420.897	0.828617
436.068	308964	430.048	163761		436.068	0.715044	430.048	0.820685
445.505	310901	439.485	165594		445.505	0.734325	439.485	0.842843
454.957	313262	448.737	165183		454.957	0.75783	448.737	0.837879
464.101	313005	458.077	165159		464.101	0.755271	458.077	0.837583
473.45	314501	467.423	166279		473.45	0.770166	467.423	0.851133
482.694	314752	476.678	166687		482.694	0.772663	476.678	0.856061
492.029	315186	486.042	166615		492.029	0.776986	486.042	0.855187
501.375	315820	495.388	166122		501.375	0.7833	495.388	0.849236
510.724	317811	504.726	166576		510.724	0.803123	504.726	0.854719
520.058	318510	514.087	167723		520.058	0.810079	514.087	0.868591
529.405	320008	523.408	167816		529.405	0.824994	523.408	0.869712
538.632	319979	532.782	167871		538.632	0.824705	532.782	0.870377
547.975	321029	542.109	168366		547.975	0.835162	542.109	0.876365
557.321	321038	551.251	169189		557.321	0.835254	551.251	0.886309
566.657	321389	560.482	168693		566.657	0.838744	560.482	0.880309
575.887	322877	569.735	169207		575.887	0.85356	569.735	0.886532
585.215	322508	579.101	170220		585.215	0.849885	579.101	0.898769
594.558	323932	588.346	169482		594.558	0.864063	588.346	0.889847
603.904	324713	597.596	170555		603.904	0.871839	597.596	0.902824
613.251	324874	606.843	169337		613.251	0.87344	606.843	0.888096
622.588	325369	616.084	170281		622.588	0.878366	616.084	0.899509
631.927	326168	625.446	170761		631.927	0.88632	625.446	0.905314
641.154	325106	634.68	170488		641.154	0.875754	634.68	0.90201
650.403	327020	644.034	170858		650.403	0.894812	644.034	0.906484
659.726	327374	653.376	171541		659.726	0.898334	653.376	0.914743
669.072	328607	662.525	171267		669.072	0.910609	662.525	0.911427
678.394	328827	671.762	170849		678.394	0.912799	671.762	0.906373
687.629	328204	681.109	171660		687.629	0.90659	681.109	0.916185
696.982	329302	690.357	172969		696.982	0.917521	690.357	0.932013
706.32	330085	699.595	172866		706.32	0.925324	699.595	0.930768
715.658	328268	708.931	172395		715.658	0.90723	708.931	0.925072
725.002	330375	718.288	173000		725.002	0.928207	718.288	0.932383
734.348	329369	727.632	172960		734.348	0.918193	727.632	0.931903
743.683	329799	736.971	172212		743.683	0.922471	736.971	0.922854
753.02	330322	746.216	173164		753.02	0.92768	746.216	0.934368
762.264	330841	755.641	173040		762.264	0.932847	755.641	0.932864
771.616	330888	765.01	173537		771.616	0.933312	765.01	0.93888
780.872	332468	774.261	173907		780.872	0.949045	774.261	0.943343
790.105	332209	783.509	173207		790.105	0.94647	783.509	0.934885
799.235	332476	792.745	174367		799.235	0.949126	792.745	0.948904
808.59	332036	802.099	174092		808.59	0.944744	802.099	0.945587
817.844	332944	811.636	173668		817.844	0.953789	811.636	0.940459
827.301	333088	821.004	173929		827.301	0.955215	821.004	0.943615
836.54	332997	830.326	174580		836.54	0.954316	830.326	0.951482
845.778	332584	839.564	174872		845.778	0.950201	839.564	0.955021
855.107	333341	848.906	175303		855.107	0.957738	848.906	0.960224
864.341	333442	858.164	175364		864.341	0.958741	858.164	0.960964
873.695	333197	867.526	174930		873.695	0.956301	867.526	0.955711
883.028	334156	876.74	174140		883.028	0.965854	876.74	0.946167
892.469	334730	886.084	175263		892.469	0.971571	886.084	0.959743
901.805	334099	895.322	175192		901.805	0.965285	895.322	0.95888
911.043	335903	904.659	175670		911.043	0.983245	904.659	0.964663
920.473	334692	913.99	175782		920.473	0.971189	913.99	0.96602
929.816	335206	923.215	175556		929.816	0.976307	923.215	0.963283
939.156	334892	932.572	175317		939.156	0.973185	932.572	0.960397
948.503	334320	941.918	175177		948.503	0.967487	941.918	0.958707
957.844	335748	951.24	176625		957.844	0.981705	951.24	0.976206
967.077	334157	960.475	175771		967.077	0.965864	960.475	0.965884
976.423	335862	969.818	176478		976.423	0.982832	969.818	0.97443
985.763	333678	979.159	175763		985.763	0.961098	979.159	0.965785
995.092	334789	988.489	175725		995.092	0.97215	988.489	0.965329
1004.43	335011	997.74	176054		1004.43	0.974362	997.74	0.969301
1013.78	335201	1006.98	175336		1013.78	0.976255	1006.98	0.960618
1023.04	335082	1016.43	175658		1023.04	0.975076	1016.43	0.964516
1032.38	335311	1025.68	175488		1032.38	0.977351	1025.68	0.962456
1041.82	336322	1035.03	176450		1041.82	0.987414	1035.03	0.974086
1051.16	336252	1044.37	177841		1051.16	0.986721	1044.37	0.990909
1060.49	336657	1053.6	177173		1060.49	0.990754	1053.6	0.98283
1069.72	336364	1062.84	176999		1069.72	0.987837	1062.84	0.980733
1079.06	336468	1072.1	176625		1079.06	0.988871	1072.1	0.976206
1088.3	337166	1081.45	176679		1088.3	0.995821	1081.45	0.97686
1097.63	336438	1090.7	176978		1097.63	0.988572	1090.7	0.980474
1106.98	336411	1100.14	177902		1106.98	0.988303	1100.14	0.99165
1116.32	336654	1109.48	177414		1116.32	0.990723	1109.48	0.98574
1125.58	335951	1118.83	176874		1125.58	0.983721	1118.83	0.979216
1134.91	335832	1128.16	176430		1134.91	0.982542	1128.16	0.973851
1144.14	335375	1137.41	177420		1144.14	0.977992	1137.41	0.985815
1153.57	335883	1146.64	177310		1153.57	0.983049	1146.64	0.984495
1162.8	336308	1155.98	177420		1162.8	0.987279	1155.98	0.985815
1172.03	335247	1165.42	178593		1172.03	0.97671	1165.42	1
1181.36	337578	1174.77	177806		1181.36	0.999917	1174.77	0.990489
1190.71	337586	1184.11	177893		1190.71	1	1184.11	0.991538
1200.04	336460	1193.45	177687		1200.04	0.988789	1193.45	0.989047
1209.39	334990	1202.8	177940		1209.39	0.974156	1202.8	0.992105
1218.73	335490	1212.15	178339		1218.73	0.97913	1212.15	0.996929
1227.98	335825	1221.48	177872		1227.98	0.982471	1221.48	0.99128
1237.32	335540	1230.83	178555		1237.32	0.979626	1230.83	0.999544
1246.77	336820	1240.07	177738		1246.77	0.992378	1240.07	0.989663
1256.01	336087				1256.01	0.985076
1265.37	336210				1265.37	0.986307
1274.6	336555				1274.6	0.98974
1284.04	336003				1284.04	0.984239
1293.37	336140				1293.37	0.985604
1302.71	335661				1302.71	0.980836
1312.08	335418				1312.08	0.978417
1321.42	336527				1321.42	0.989461
1330.64	336602				1330.64	0.990205
1339.89	337088				1339.89	0.995046
1349.13	335950				1349.13	0.983711
1358.49	336681				1358.49	0.990992
1367.72	335464				1367.72	0.978872
1376.96	336536				1376.96	0.989543
1386.28	336478				1386.28	0.988975
1395.52	335752				1395.52	0.981746
1404.87	336793				1404.87	0.992109
1414.2	336473				1414.2	0.988923
1423.54	335524				1423.54	0.979471
1432.79	337082				1432.79	0.994983
1442.25	335967				1442.25	0.983886
1451.47	335822				1451.47	0.982439
