# Supplementary material for: Protein–lipid charge interactions control the folding of outer membrane proteins into asymmetric membranes
Source: Nat Chem. 2023 Sep 14;15(12):1754–64. doi: 10.1038/s41557-023-01319-6 (PMC10695831; doi:10.1038/s41557-023-01319-6)
Supplement: Supplementary file 18 — Numerical source data for Extended Data Fig. 6. [file 41557_2023_1319_MOESM18_ESM.xlsx]

## Sheet: a
wavelength	40 nM NBD-PE	80 nM NBD-PE	120 nM NBD-PE	160 nM NBD-PE	240 nM NBD-PE	320 nM NBD-PE
400	-1270.58	-1475.06	-1901.63	-1630.51	-1800.53	-1892.04
401	-1292.94	-1713.22	-2047.34	-1526.35	-1496.06	-1805.66
402	-1036.88	-1371.1	-1447.08	-1360.27	-1698.2	-1625.52
403	-1193.33	-1585.91	-2062.87	-1668.22	-1846.54	-1940.59
404	-1574	-1567.12	-1936.19	-1729.35	-2031.23	-1713.36
405	-1286.47	-1659.27	-1921.63	-1997.27	-1984.75	-2097.08
406	-1569.95	-1794.51	-2468.42	-2033.43	-2050.51	-1938.05
407	-1418.78	-1767.58	-1711.22	-1875.73	-2010.7	-2161.87
408	-1410.29	-1635.63	-2153.85	-1904.55	-1885.2	-2127.33
409	-1806.37	-1961.53	-2053.89	-2043.94	-2319.18	-2456.38
410	-1596.39	-1706.08	-2023.75	-1973.9	-2293.76	-2351.59
411	-1547.83	-1814.48	-2130.33	-2269.55	-2464.68	-2798.53
412	-1897.18	-1996.6	-2199.19	-2308.44	-2673.69	-3270.59
413	-1745.8	-2002.08	-2016.29	-2296.23	-2520.34	-3052.5
414	-1503.7	-1935.55	-1968.15	-2380.89	-3044.23	-3312.4
415	-1581.02	-2120.4	-2197.01	-2499.89	-3307.92	-3455.65
416	-1677.02	-2335.72	-2657.44	-3001.74	-3245.04	-4083.77
417	-2264.85	-2773.51	-2764.11	-3156.65	-4125.94	-4400.44
418	-2133.61	-2510.03	-2989.25	-3418.56	-4103.84	-4288.83
419	-2899.47	-2688.68	-3164.23	-3836.04	-4752.24	-5185.22
420	-2459.12	-2963.43	-3171.26	-3973.35	-4798.52	-5423.57
421	-3079.54	-3414.78	-4047.2	-5024.57	-5946.03	-6483.3
422	-3252.64	-3575.53	-4187.75	-5110.52	-6405.92	-6533.43
423	-3960.53	-4610.59	-5321.06	-6543.34	-7785.85	-7968.42
424	-4143.82	-4706.74	-5202.09	-5978.41	-7233.47	-8895.05
425	-5013.69	-5956.87	-6419.58	-7519.32	-9458.19	-10985.9
426	-6359.03	-7501.24	-7850.89	-9564.25	-11463.2	-12537.6
427	-6991.05	-7850.01	-9068.33	-10272.5	-12889.4	-14311.8
428	-8459.42	-9545.73	-9988.6	-11990	-14424.2	-16248
429	-8617.91	-9966.21	-10707.1	-12811.1	-15204.5	-16544.2
430	-8905.08	-10506.1	-11923.5	-13759.9	-16722.8	-17920.5
431	-9741.92	-11394.3	-12568.6	-14202.6	-17675.7	-19279.1
432	-8129.27	-11020.2	-12302.2	-14006.2	-17221.9	-18612.4
433	-9034.19	-11201.8	-12880.9	-14516.2	-18006.6	-20528.9
434	-8057.96	-10093.9	-12234.9	-13668	-16529.4	-19910.4
435	-7035.1	-9134.11	-10511.6	-13220	-15755.7	-18412.3
436	-6181.17	-8164.91	-10265.9	-12166.3	-16458.6	-17383.6
437	-5391.1	-7574.98	-10455.3	-12187.3	-15960.4	-18474.4
438	-5189.15	-6292.05	-8922.03	-12034.9	-15931	-18467.9
439	-4741.36	-6158.49	-8477.77	-11265.6	-15366.4	-18493.7
440	-3646.5	-5726.01	-8422.39	-10871.7	-15287.4	-18531.1
441	-3861.11	-6842.64	-9355.06	-13020.1	-16683.1	-19823.7
442	-3332.07	-5483.3	-7361.23	-12275.4	-16755.6	-19697.1
443	-3254.62	-6450.39	-8737.22	-11198.8	-17324.8	-19624.4
444	-3257.06	-5755.34	-9785.97	-11971.1	-18326.7	-21557.4
445	-3947.55	-7363.53	-9500.97	-13481.7	-18891	-22876.1
446	-4622.76	-6045.15	-9255.68	-13638	-19300.1	-23670.1
447	-4216.69	-6319.79	-10092.2	-13937.7	-19305.8	-23208.2
448	-3618.87	-6162.22	-9442.08	-14354.6	-19874	-23527.8
449	-3330.29	-6342.46	-10167.6	-14551.6	-20361.4	-24595.2
450	-3399.33	-6653.93	-10148.9	-14594.4	-20600.7	-24794.1
451	-2798.18	-6499.35	-10061.6	-14856.6	-19916.3	-24707.3
452	-3557.53	-7185.92	-10783.1	-16697.5	-21597.1	-26569.1
453	-2448.47	-6540.01	-10831.9	-14591.5	-21414.2	-26497.7
454	-3859.45	-7418.4	-11377.1	-16586.4	-22562.2	-27965.2
455	-3402.01	-7088.29	-11886.7	-16308.3	-23641.9	-27733.7
456	-4804.04	-8505.31	-12324	-16557.8	-24118.9	-29567.4
457	-3389.27	-7148.67	-11741.4	-16095.1	-22732.1	-29012.7
458	-3336.22	-7039.79	-11774.1	-17230.5	-23569.7	-28589.6
459	-2934.06	-7680.06	-11559.8	-16830.6	-24029.1	-28885.8
460	-4675.47	-8893.76	-13490.8	-18528.3	-24925.2	-30278.5
461	-3036.68	-7649.75	-9945.92	-16153.7	-23913.8	-28293.1
462	-3722.53	-8547.03	-12232.3	-17578.6	-24413.7	-30521.5
463	-5373.39	-8721.74	-12818.3	-18303.7	-25840.5	-31498.9
464	-3592.28	-8793.44	-13739.1	-18574.9	-25913.4	-30330.9
465	-4644.67	-8597.79	-13340.5	-17988.6	-24577.5	-29942.7
466	-3519.61	-8509.84	-12279.6	-17698.5	-24373.7	-29776.6
467	-3724.12	-7353.75	-12444.7	-18176.8	-23728.3	-29148.7
468	-4097.45	-7468.4	-13201.1	-17640.5	-25156.8	-30187.1
469	-3709.37	-7700.83	-11948.2	-16823	-23924.6	-29190.7
470	-3631.19	-8011.23	-12725.6	-18261	-23601.8	-29723.9
471	-4955.79	-9100.27	-13912.4	-18157.3	-25341.4	-30964.1
472	-4535.09	-7880.94	-13129.4	-16847.2	-23420.4	-28694.2
473	-4241.42	-8556.29	-13548.3	-17844.3	-24209.8	-28781.4
474	-3401.57	-8237.24	-12693.7	-17859.8	-23390.6	-28348
475	-4329.51	-7790.62	-13129.8	-17492.5	-23845.5	-29123.7
476	-3293.17	-8215.96	-12427.6	-16080.1	-23283.6	-27996.5
477	-2471.4	-6274.61	-10746.8	-15723.3	-22145.4	-26759.3
478	-3445.57	-7283.21	-12627	-16564.7	-22160.1	-27016.2
479	-3384.05	-8051.15	-12509.7	-17350.6	-22626	-26927
480	-3488.71	-7401.77	-10921.9	-15585	-23003.8	-26125
481	-2933.98	-7255.81	-11738.4	-15319.4	-20989.6	-25284.6
482	-3465.57	-7041.07	-11715.8	-16317.6	-20611.4	-23994.2
483	-2777.22	-6934.55	-10965.9	-15214.2	-20037.1	-24221.5
484	-3873.48	-6911.32	-10515.4	-15597	-20024.6	-25277.1
485	-2772.26	-6194.31	-9002.57	-14815.8	-19259.7	-23253
486	-1991.03	-5955.91	-9676.6	-13067	-18185.8	-22402.7
487	-1890.31	-5932.34	-9929.38	-13518	-18047.4	-21738.7
488	-1966.77	-4740.55	-8418.84	-12163.4	-16221	-19900.3
489	-1601.07	-5802.06	-8496.96	-13370.3	-17277	-20457.3
490	-3239.66	-5670.95	-10178.7	-12859.9	-16913.9	-20486.3
491	-2735.79	-5450.89	-7880.83	-11353.7	-15246.5	-19395.3
492	-1620.14	-4044.52	-7401.94	-9931.05	-13816.3	-18471.1
493	-1838.4	-3975.31	-6706.7	-10579.7	-13378.3	-17113.2
494	-2094.5	-4140.64	-6914.5	-10072.3	-12677.1	-15539.8
495	-1301.54	-3170.7	-4963.95	-8186.61	-11161.3	-13364
496	-1200.89	-2747.4	-5506.58	-7293.01	-9812.9	-12093
497	-1328.94	-3412.51	-5339.38	-7756.86	-9982.13	-13505.8
498	-1739.51	-3962.24	-4969.71	-7455.75	-8929.43	-11633.2
499	-1998.7	-2875.44	-4857.31	-6602.3	-8261.26	-10626.2
500	-1523.66	-2085.43	-4306.95	-5157.55	-6742.11	-8486.34
501	-1479.04	-3320.85	-3973.1	-5599.89	-5609.53	-8802.62
502	-1596.33	-2578.95	-3063.24	-3803.01	-4886.57	-6354.38
503	206.085	-397.391	-207.95	-1550.56	-2816.82	-3720.38
504	-886.213	-1792.51	-1830.33	-3504.56	-3497.21	-4569.16
505	-1607.6	-2018.2	-523.859	-1893.83	-1656.88	-3186.46
506	171.281	-462.727	-162.732	-384.387	-442.741	-1301.29
507	-73.5487	-461.549	-6.8123	-594.374	-2.7129	-523.838
508	211.885	128.93	619.926	-332.225	1674.6	1359.76
509	-248.397	152.582	1783.19	1505.97	1906.24	3285.9
510	-225.772	368.025	1487.83	1153.91	1512.87	2957.89
511	790.097	1351.52	2504.96	2460.19	4124.7	4457.55
512	327.837	939.357	2772.91	3079.76	4803.75	4823.69
513	401.023	1471.02	2417.18	3109.5	5972.03	6663.37
514	597.628	1690.52	3262.09	3690.99	5423.03	8235.61
515	947.733	1327.82	3769.06	3978.96	6985.32	8473.81
516	738.418	2496.75	4807.76	4365.63	9282.01	10437.1
517	1958.05	3424.7	5937.81	5929.73	9737.17	11438
518	825.583	2292.94	4947.18	4986.19	8844.06	10897
519	984.352	2091.61	4924.36	5517.96	9256.23	11144
520	1176.52	1851.3	5173.55	6111.39	8764	12095.9
521	1599.99	3584.49	5390.84	7232.6	11015.2	13160.5
522	785.893	2086.5	5667.94	6535.99	10726.1	12420.9
523	719.207	2332.72	6684.79	6581.16	11912.8	14143.5
524	1014.57	2219.71	6198.88	6808.82	11378.5	14723.5
525	336.662	1544.1	5945.36	7184.34	11850.9	14520.1
526	1606.45	3092.29	6867.13	8558.43	12388.6	15223.7
527	953.532	2398.78	5749.31	7239.81	12668.2	16367.9
528	1102.8	2543.7	6899.27	7497.11	12770.8	15548.3
529	406.013	2561.35	5958.76	7711.23	11684.2	15787
530	1149.77	3002.19	6440.5	8219.74	12798.1	16790.1
531	855.406	3146.77	7062.75	8662.02	13699.2	15124.6
532	995.188	2960.54	7305.84	8912.28	12960.3	16366.1
533	1003.55	2225.97	6677.76	8492.03	13305.2	16552.6
534	1534.31	2714.17	7542.63	9512.81	14364.2	17277.1
535	974.839	3021.29	6544.62	8432.3	13248.6	16351.2
536	1639.02	3121.48	7688.72	9550.1	13630.3	16914.6
537	1408.99	2657.66	6454.34	8800.2	13482.4	16911.4
538	2122.87	3304.3	8263.61	9844.51	14241.1	16804.5
539	1862.32	3603.26	8239.16	9683.48	14569.5	16336.8
540	1529.67	3253.62	7588.62	9336.19	13474.7	16699.1
541	2021.21	4027.12	7645.13	9137.17	13807.8	16761.6
542	1835.26	4003.73	8374.73	9555.65	13474.5	16799.4
543	1915.98	3596.55	7718.76	9521.65	13666.8	17583.7
544	1728.27	3138.72	7238.21	10022.3	12561.7	17200.2
545	1713.36	4041.83	7245.91	8316.86	12956.9	15753.6
546	1423.36	3152.85	7271.47	8095.33	13481.9	15137.5
547	1425.97	3522.25	7430.05	8828.13	13003.3	15018.8
548	1703.67	2560.65	7027.38	8483.46	12755.8	15818.6
549	1442.42	3277.74	6743.94	8340.06	12426.1	16374.6
550	1629.55	3218.79	6667.77	8078.34	12800.5	15209.4
551	1301.19	3207.51	6576.24	8184.24	11213.3	15619.9
552	1273.73	2583.03	6614.74	8194.59	12454.5	13682.8
553	1264.16	2948.9	6333.07	8032.93	11745.2	13995.7
554	1361.88	3080.35	6365.12	7673.14	11539.8	13864.7
555	1273.3	2769.15	5663.49	7511.02	11335.6	13875
556	998.123	2789.56	6367.21	7795.18	10407	13949.8
557	1098.9	2778.95	5993.96	7048	10193	12973
558	1132.66	2393.49	5591.03	6303.39	10187	13138.1
559	997.643	2658.01	5762.33	6508.36	10017.1	13179.2
560	1263.32	2505.9	5335.86	6760.44	10184.7	12108.8
561	1241.42	2658.38	5440.61	6082.88	9388.29	11212.6
562	862.423	2404.47	5337.29	5748.78	9622.59	11312.7
563	1206.68	2363.72	5768.26	6543.24	9350.6	11133
564	1434.02	2326.51	5250.42	6404.57	8402.56	11223.4
565	1021.24	2271.56	4409.98	5918.19	8701.91	10621.4
566	887.73	2387.45	4822.12	5658.86	8030.57	10797.5
567	782.164	1653.87	4336.05	5213.11	8517.67	9415.13
568	1005.65	2243.75	4763.87	5497.35	7480.12	8742.09
569	951.279	1942.35	3747.3	5238.23	8367.24	8522.21
570	756.078	2007.16	4554.48	4760.6	7722.91	8855.02
571	961.54	1899.12	4117.58	4657.52	7543.94	8979.24
572	733.618	1843.65	4118.06	4973.78	7121.53	8470.77
573	853.957	1398.41	3521.85	4787.06	7151.68	8921.48
574	846.972	2035.1	3668.14	4549.11	6200.54	7760.95
575	561.086	1515.38	3845.37	4343.15	6424.72	8298.38
576	619.744	1524.81	3623.63	3968.18	6438.65	7801.82
577	353.661	1436.58	3144.03	3849.54	5400.9	7114.65
578	543.355	1576.51	2873.4	3495.11	5669.18	7284.43
579	511.016	1521.84	3303.67	3645.03	4957.89	6857.88
580	530.876	1304.46	2960.73	3964.49	5188.99	6384.58
581	502.034	1356.14	2642.62	3269.01	4962.3	6805.46
582	403.732	1517.6	2778.6	3651.79	5229.5	5839.67
583	95.2674	1194.92	2027.77	2962.2	4463.69	5690.43
584	268.813	1242.76	2500.19	3000.26	4426.98	5514.04
585	495.904	982.048	2254.61	3141.68	4653.48	5344.54
586	335.835	994.187	2053.96	2723.47	4494.71	4829.49
587	399.282	1116.48	2114.38	2576.47	4008.16	4903.84
588	409.135	841.424	2146.09	2944.47	3842.63	4727.21
589	346.07	836.918	2054.79	2305.26	3722.9	4456.01
590	633.429	1271.31	2155.26	2722.81	3881.34	4724.45
591	423.771	1131.49	1904.45	2122.62	3546.34	3997.16
592	382.637	898.158	2141.53	1899.79	3025.28	3835.12
593	-98.5991	451.138	1724.14	2084.82	3467.93	3919.69
594	52.4842	557.417	1422.77	1630	2776.11	3317.47
595	169.224	494.367	1391.88	1952.59	3028.57	3238.74
596	-89.0834	648.396	937.661	1464.07	2441.74	2788.1
597	-97.3434	395.476	1270.03	1728.16	2531.05	2794.64
598	207.742	413.459	762.468	1474.8	2467.87	2812.17
599	141.51	692.956	1194.73	1389.19	2453.15	2743.58
600	92.4698	530.364	1159.52	1332.69	2313.35	2793.04

## Sheet: b
dmpe-pc_r2_375fret :X	~20% a-DMPE/PC r1	~20% a-DMPE/PC r2	~20% a-DMPE/PC r3	no-NBD liposome blank
402	-3166.93	-5342.12	-4320.81	-1745.51
403	-3049.19	-5582.84	-4149.67	-1709.98
404	-2956.16	-5427.7	-4347.26	-1810.9
405	-2717.93	-5494.4	-4010.17	-1885.89
406	-2459.75	-5441.73	-4053.22	-1837.15
407	-2442.73	-5267.73	-4041.96	-1921.4
408	-2278.31	-4842.13	-4202.65	-1969.89
409	-2095.86	-4586.81	-4059.75	-1845.82
410	-2228.24	-4410.05	-3897.73	-1753.39
411	-2185.9	-4371.93	-3836.52	-1833.29
412	-1962.72	-4510.69	-3685.49	-1795.67
413	-2021.96	-4529.19	-3517.25	-1748.92
414	-1986.9	-4485.62	-3582.42	-1803.46
415	-1982.67	-4434.1	-3765.92	-1983.2
416	-1909.94	-4388.16	-3645.94	-1955.79
417	-1892.1	-4556.11	-4174.44	-2084.4
418	-1951.1	-4445.06	-4164.14	-2205.09
419	-2123.04	-4791.45	-4350.7	-2414.38
420	-2102.83	-5102.96	-4320.87	-2385.42
421	-2656.66	-6075.49	-4956.12	-2754.2
422	-3382.1	-6448.42	-5229.76	-2934.2
423	-4189.3	-7593.6	-6491.46	-3372.46
424	-5296.04	-8791.33	-7864.33	-3757.78
425	-6817.28	-10322.6	-9490.16	-4541.3
426	-8606.16	-11596.5	-11446.8	-5109.58
427	-10270.4	-13326.7	-13275	-5792.91
428	-12041.4	-14919.2	-14618.4	-6449.19
429	-13854.5	-16450.6	-15885.6	-7104.81
430	-14744.3	-17043.5	-16604.8	-7395.83
431	-14481.2	-17999.7	-17036.1	-7596.26
432	-14069.8	-18157.6	-17139.5	-7420.4
433	-12789.1	-17721	-16509.3	-7058.81
434	-10923.3	-16750.7	-14857.8	-6319.85
435	-9394.52	-15951	-13485	-5555.12
436	-7964.37	-14290.3	-11503.3	-4600.46
437	-6669.42	-12523.4	-9661.97	-3778.15
438	-5863.92	-10540.5	-8416.24	-2692.78
439	-5336.24	-9233.58	-7737.24	-1987.2
440	-4645.88	-7791.21	-7228.47	-1179.31
441	-4562.56	-6527.28	-6478.26	-651.353
442	-4260.9	-5999.6	-6314.48	-298.059
443	-4645.5	-6217.33	-6067.45	-176.369
444	-4594	-6111.93	-5759.88	206.031
445	-4826.92	-6036.59	-5648.24	150.834
446	-5031.89	-6256.27	-5841.94	336.845
447	-5577.69	-6569.62	-5630.97	580.966
448	-5389.8	-6594.79	-5781.09	707.259
449	-5318.05	-5733.36	-5467.71	814.365
450	-5529.31	-5967.53	-5716.27	969.64
451	-5692.9	-5995.03	-5715.56	1000.88
452	-5739.69	-6071.36	-6431.25	932.626
453	-5917.48	-5734.75	-6455.51	941.961
454	-6931.21	-6986.66	-7438.01	628.04
455	-7293.84	-6955.66	-7497.17	690.792
456	-7532.52	-7031.12	-8366.47	862.876
457	-7719.39	-7142.65	-7932.59	1038.42
458	-7821.28	-8051.53	-8817.18	736.434
459	-7051.94	-7569.5	-8551.01	892.861
460	-6721.63	-8306.64	-8471.1	607.377
461	-6499.37	-8732.76	-8772.42	176.776
462	-6669.9	-8818.49	-9102.37	-353.557
463	-6591.58	-8426.72	-7978.98	-198.601
464	-6617.09	-8310.27	-8162.88	-127.6
465	-6569.22	-7773.9	-8047.7	133.726
466	-6531.72	-6879.99	-6897.88	271.265
467	-6175.13	-6558.33	-6278.57	673.101
468	-5710.33	-6256.8	-6215.22	779.238
469	-6269.86	-6499.19	-5988.4	370.425
470	-6848.62	-6528.77	-5877.39	179.409
471	-6412.3	-6812.74	-6156.79	302.342
472	-6303.25	-6914.61	-6337.26	88.9845
473	-6701.12	-6962.16	-6237.22	-215.937
474	-5921.72	-6774.66	-5910.49	-32.1821
475	-4934.21	-6257.61	-5645.69	268.782
476	-5175.39	-5640.55	-5472.6	84.3665
477	-4950.95	-5567.25	-5714.84	68.3011
478	-4281.98	-5493.39	-5564.19	246.643
479	-4010.28	-4988.66	-5454.48	204.62
480	-4066.09	-5091.61	-5651.94	-182.209
481	-4064.71	-5542.5	-5333.12	-282.079
482	-3852.17	-5417.01	-4986.87	-419.037
483	-3777.88	-4826.33	-5203.5	-459.058
484	-3377.86	-5031.52	-4836.15	-507.674
485	-3258.13	-4726.98	-4488.69	-369.753
486	-2739.6	-4359.27	-4413.82	-366.46
487	-2520.74	-3832.93	-3899.42	-394.116
488	-2676.34	-4050.51	-3994.6	-463.255
489	-2654.12	-3454.21	-4139.08	-554.322
490	-2317.91	-3225.78	-3848.07	-664.131
491	-2578.16	-3054.5	-3863.23	-703.49
492	-2476.63	-2805.11	-3963.33	-714.42
493	-1851.93	-2253.08	-3262.65	-633.585
494	-1533.66	-1897.2	-2727.33	-261.258
495	-1438.92	-1569.53	-2456.09	-374.342
496	-937.544	-1397.42	-1976.64	-504.493
497	-788.117	-1662.76	-1486.55	-448.899
498	-827.55	-1871.39	-1493.73	-512.419
499	-987.387	-2443.77	-1827.28	-883.247
500	-970.322	-2586.41	-1653.72	-794.046
501	-551.431	-2169.64	-1250.14	-636.954
502	-758.403	-1695.28	-1247.62	-878.508
503	-420.553	-1272.4	-1230.39	-952.218
504	-130.648	-817.591	-657.728	-886.958
505	-109.595	-514.836	-694.126	-1081.36
506	-355.013	-420.458	-611.453	-1174.1
507	452.538	121.637	-188.766	-763.64
508	433.7	133.599	116.398	-797.344
509	280.93	182.546	716.801	-803.779
510	613.899	363.661	1006.96	-666.966
511	1057.11	432.021	916.319	-631.615
512	970.096	359.792	1215.12	-915.263
513	932.466	603.021	1624.49	-967.166
514	1386.61	1016.7	1473.09	-926.712
515	1638.4	1330.47	1594.01	-780.42
516	1318.62	1285.83	1917.95	-856.106
517	1311.07	1070.82	1699.31	-878.15
518	1458.95	1427.53	1720.96	-893.248
519	1469.85	1597.81	2158.97	-887.59
520	1353.91	1315.36	2321.9	-1147.6
521	1543.36	1526.96	2514.7	-1129.14
522	1490.66	1548.96	2590.42	-1063.43
523	1443.86	1511	2568.78	-1238.35
524	1341.58	1665.54	2592.56	-1281.75
525	1172.82	1617.3	2616.98	-1440.95
526	1257.26	1818.64	2363.92	-1474
527	1116.16	1967.01	2214.15	-1715.39
528	1185.06	2085.84	2477.01	-1585.68
529	1157.37	1790.41	1895.5	-1786.63
530	1190.16	1945.34	2261.15	-1726.73
531	1413.49	1831.26	2603.55	-1782.63
532	1700.49	2226.48	2959.59	-1548.37
533	1846.05	2142.63	2871.65	-1508.71
534	1697.88	2332.2	2912.2	-1433.09
535	1787.72	1916.88	2663.84	-1367.03
536	1482.92	1923.53	2410.55	-1306.52
537	1564.48	1838.91	2473.06	-1152.88
538	1166.89	1770.03	2666.93	-1067.97
539	1294.36	1804.65	2722.85	-970.885
540	1404.23	2518.91	2722.51	-902.833
541	1588.95	2467.5	2757.16	-732.918
542	1579	2297.37	2610.34	-826.972
543	1683.65	2067.45	2345.15	-800.296
544	1767.83	1557.23	2141.72	-839.039
545	1700.72	1224.43	2058.76	-834.768
546	1665.14	1013.17	1983.64	-936.798
547	1388.24	888.685	1907.42	-981.82
548	1349.04	990.647	2076.68	-1020.93
549	1350.5	1279.4	2185.57	-995.648
550	1306.45	1268.95	1948.52	-909.984
551	1163.89	1207.75	1977.46	-904.189
552	1207.99	1117.17	1978.58	-837.665
553	1178.77	971.198	1717.65	-789.2
554	929.757	767.764	1601.78	-735.552
555	858.318	631.445	1606.15	-796.13
556	906.003	760.338	1522.38	-748.261
557	719.941	746.873	1449.29	-831.239
558	812.373	812.746	1511.71	-767.154
559	903.22	1032.7	1424.34	-761.964
560	952.78	1066.5	1319.7	-771.857
561	747.597	961.337	1160.71	-795.735
562	944.828	1112.27	1107.77	-709.524
563	822.568	1325.72	944.054	-772.354
564	822.212	1144.26	939.576	-772.475
565	560.837	1076.38	957.678	-707.716
566	579.174	1120.18	933.234	-706.572
567	522.701	825.574	690.839	-682.764
568	610.676	534.027	550.809	-566.33
569	409.185	475.009	519.918	-611.016
570	633.644	519.65	465.376	-495.897
571	667.149	442.948	431.814	-411.474
572	461.887	694.557	634.234	-380.377
573	410.157	552.047	749.402	-410.448
574	384.434	449.767	754.438	-302.006
575	158.57	311.269	668.696	-334.518
576	43.7872	138.975	651.244	-364.788
577	96.559	-124.023	512.515	-318.867
578	33.4024	-6.61714	317.73	-315.852
579	55.749	36.3979	310.399	-319.548
580	175.532	91.3371	396.578	-318.388
581	47.3847	178.244	344.097	-323.513
582	68.3215	354.556	294.232	-279.71
583	120.073	295.178	395.086	-189.055
584	75.7929	131.408	227.147	-162.08
585	154.785	60.6954	89.1421	-147.778
586	343.801	190.849	87.0699	-126.531
587	173.071	77.5336	36.0179	-229.906
588	167.214	80.0504	-21.9792	-184.636
589	254.592	289.949	229.888	-175.728
590	31.4202	233.767	400.377	-174.745
591	-137.676	55.5573	376.372	-169.843
592	-78.8874	-114.868	506.343	-128.977
593	-161.941	-249.893	542.197	-182.661
594	-300.012	-567.861	300.942	-248.874
595	-294.02	-553.15	57.4451	-324.931
596	-289.031	-716.454	70.3765	-348.232
597	-211.633	-610.946	-77.9099	-346.999
598	-214.07	-482.937	-252.396	-385.043

## Sheet: c
ANS sym	ANS asym		NBD sym	NBD asym
-0.0293401	-0.0943281		0.0140154	0.019684
-0.0273823	-0.076251		0.0135469	0.0180937
-0.0300768	-0.0737499		0.0132939	0.0235271
-0.0296804			0.0144085

## Sheet: d
Rh_dmpc-pe_80-20_r1	dmpc-pe_80-20_r1_intensity	Rh_dmpe-pc_20%_r1	dmpe-pc_20%_r1_intensity	Rh_dmpe-pc_20%_r2	dmpe-pc_20%_r2_intensity
0.00148999	0	0.00150411	0	0.00152118	0
0.00148999	0	0.00150411	0	0.00152118	0
0.00191563	0	0.00193379	0	0.00195573	0
0.00191563	0	0.00193379	0	0.00195573	0
0.00246286	0	0.0024862	0	0.00251442	0
0.00246286	0	0.0024862	0	0.00251442	0
0.00316641	0	0.00319642	0	0.0032327	0
0.00316641	0	0.00319642	0	0.0032327	0
0.00407094	0	0.00410953	0	0.00415617	0
0.00407094	0	0.00410953	0	0.00415617	0
0.00523387	0	0.00528348	0	0.00534344	0
0.00523387	0	0.00528348	0	0.00534344	0
0.00672901	0	0.00679279	0	0.00686987	0
0.00672901	0	0.00679279	0	0.00686987	0
0.00865125	0	0.00873325	0	0.00883236	0
0.00865125	0	0.00873325	0	0.00883236	0
0.0111226	0	0.011228	0	0.0113555	0
0.0111226	0	0.011228	0	0.0113555	0
0.0143	0	0.0144355	0	0.0145993	0
0.0143	0	0.0144355	0	0.0145993	0
0.018385	0	0.0185592	0	0.0187698	0
0.018385	0	0.0185592	0	0.0187698	0
0.0236369	0	0.0238609	0	0.0241317	0
0.0236369	0	0.0238609	0	0.0241317	0
0.0303891	0	0.0306772	0	0.0310253	0
0.0303891	0	0.0306772	0	0.0310253	0
0.0390703	0	0.0394406	0	0.0398882	0
0.0390703	0	0.0394406	0	0.0398882	0
0.0502313	0	0.0507074	0	0.0512828	0
0.0502313	0	0.0507074	0	0.0512828	0
0.0645806	0	0.0651927	0	0.0659325	0
0.0645806	0	0.0651927	0	0.0659325	0
0.0830291	0	0.083816	0	0.0847672	0
0.0830291	0	0.083816	0	0.0847672	0
0.106748	0	0.107759	0	0.108982	0
0.106748	0	0.107759	0	0.108982	0
0.137242	0	0.138542	0	0.140115	0
0.137242	0	0.138542	0	0.140115	0
0.176447	0	0.178119	0	0.180141	0
0.176447	0	0.178119	0	0.180141	0
0.226852	0	0.229002	0	0.2316	0
0.226852	0	0.229002	0	0.2316	0
0.291655	0	0.29442	0	0.297761	0
0.291655	0	0.29442	0	0.297761	0
0.374971	0	0.378525	0	0.382821	0
0.374971	0	0.378525	0	0.382821	0
0.482087	0	0.486656	0	0.492179	0
0.482087	0	0.486656	0	0.492179	0
0.619803	0	0.625677	0	0.632778	0
0.619803	0	0.625677	0	0.632778	0
0.796859	0	0.804411	0	0.81354	0
0.796859	0	0.804411	0	0.81354	0
1.02449	0	1.0342	0	1.04594	0
1.02449	0	1.0342	0	1.04594	0
1.31716	0	1.32964	0	1.34473	0
1.31716	0	1.32964	0	1.34473	0
1.69342	0	1.70947	0	1.72887	0
1.69342	0	1.70947	0	1.72887	0
2.17717	0	2.19781	0	2.22275	0
2.17717	0	2.19781	0	2.22275	0
2.79912	0	2.82565	0	2.85771	0
2.79912	0	2.82565	0	2.85771	0
3.59873	0	3.63284	0	3.67406	0
3.59873	0	3.63284	0	3.67406	0
4.62676	0	4.67061	0	4.72361	0
4.62676	0	4.67061	0.0218017	4.72361	0
5.94846	0	6.00484	0.0218017	6.07299	0
5.94846	0.0205757	6.00484	0.0616302	6.07299	0
7.64773	0.0205757	7.72022	0.0616302	7.80783	0
7.64773	0.0891211	7.72022	0	7.80783	0
9.83242	0.0891211	9.92561	0	10.0383	0
9.83242	0	9.92561	0	10.0383	0
12.6412	0	12.761	0	12.9058	0
12.6412	0	12.761	0	12.9058	0
16.2524	0	16.4064	0	16.5926	0
16.2524	0	16.4064	0	16.5926	0
20.8951	0	21.0931	0	21.3325	0
20.8951	0	21.0931	0	21.3325	0
26.8641	0	27.1187	0	27.4265	0
26.8641	0.0850788	27.1187	0.561044	27.4265	0.789936
34.5382	0.0850788	34.8656	0.561044	35.2612	0.789936
34.5382	0.95166	34.8656	1.29507	35.2612	1.65513
44.4046	0.95166	44.8255	1.29507	45.3342	1.65513
44.4046	1.92747	44.8255	1.78772	45.3342	1.98302
57.0894	1.92747	57.6305	1.78772	58.2845	1.98302
57.0894	2.43722	57.6305	1.86039	58.2845	1.76208
73.3979	2.43722	74.0936	1.86039	74.9344	1.76208
73.3979	2.19405	74.0936	1.5364	74.9344	1.2279
94.3651	2.19405	95.2596	1.5364	96.3406	1.2279
94.3651	1.26704	95.2596	0.969141	96.3406	0.639916
121.322	1.26704	122.472	0.969141	123.862	0.639916
121.322	0.191334	122.472	0.376879	123.862	0.193388
155.979	0.191334	157.458	0.376879	159.245	0.193388
155.979	0	157.458	0	159.245	0
200.537	0	202.438	0	204.735	0
200.537	0	202.438	0	204.735	0
257.824	0	260.268	0	263.221	0
257.824	0	260.268	0	263.221	0
331.475	0	334.617	0	338.414	0
331.475	0	334.617	0	338.414	0
426.166	0	430.206	0	435.088	0
426.166	0	430.206	0	435.088	0.0189313
547.907	0	553.1	0	559.377	0.0189313
547.907	0	553.1	0	559.377	0.0704201
704.425	0	711.102	0	719.172	0.0704201
704.425	0	711.102	0	719.172	0.100405
905.655	0	914.239	0	924.614	0.100405
905.655	0	914.239	0	924.614	0.0883157
1164.37	0	1175.41	0	1188.74	0.0883157
1164.37	0	1175.41	0.0690443	1188.74	0.0440919
1496.99	0	1511.18	0.0690443	1528.33	0.0440919
1496.99	0	1511.18	0.164338	1528.33	0.000192596
1924.63	0	1942.87	0.164338	1964.92	0.000192596
1924.63	0	1942.87	0.208594	1964.92	0
2474.43	0	2497.88	0.208594	2526.23	0
2474.43	0	2497.88	0.17309	2526.23	0
3181.28	0	3211.44	0.17309	3247.88	0
3181.28	0	3211.44	0.0784147	3247.88	0
4090.07	0	4128.83	0.0784147	4175.69	0
4090.07	0	4128.83	0	4175.69	0
5258.46	0	5308.3	0	5368.54	0
5258.46	0	5308.3	0	5368.54	0
6760.61	0	6824.69	0	6902.14	0
6760.61	0	6824.69	0	6902.14	0
8691.89	0	8774.27	0	8873.84	0
8691.89	0	8774.27	0	8873.84	0
11174.9	0	11280.8	0	11408.8	0
11174.9	0	11280.8	0	11408.8	0.00547778
14367.1	0	14503.3	0	14667.9	0.00547778
14367.1	0	14503.3	0	14667.9	0.0435678
18471.3	0	18646.4	0	18858	0.0435678
18471.3	0	18646.4	0	18858	0.084884
23747.9	0	23973	0	24245.1	0.084884
23747.9	0	23973	0	24245.1	0.112114
30531.9	0	30821.3	0	31171	0.112114
30531.9	0	30821.3	0	31171	0.118717
39253.8	0	39625.8	0	40075.5	0.118717
39253.8	0	39625.8	0	40075.5	0.104771
50467.2	0	50945.6	0	51523.7	0.104771
50467.2	0	50945.6	0	51523.7	0.0749338
64883.9	0	65498.9	0	66242.2	0.0749338
64883.9	0	65498.9	0	66242.2	0.0379658
83419	0	84209.7	0	85165.3	0.0379658
83419	0	84209.7	0	85165.3	0.0073882
107249	0	108265	0	109494	0.0073882
107249	0	108265	0	109494	0
137886	0	139193	0	140773	0
137886	0	139193	0	140773	0
177276	0	178956	0	180987	0
177276	0	178956	0	180987	0
227917	0	230077	0	232688	0
227917	0	230077	0	232688	0
293025	0	295802	0	299159	0
293025	0	295802	0	299159	0
376732	0	380303	0	384619	0
376732	0	380303	0	384619	0
484351	0	488942	0	494491	0
484351	0	488942	0	494491	0
622714	0	628616	0	635750	0
622714	0	628616	0	635750	0
800601	0	808190	0	817361	0
800601	0	808190	0	817361	0
1.02931e+06	0	1.03906e+06	0	1050853	0
1.02931e+06	0	1.03906e+06	0	1050853	0
1.32334e+06	0	1.33589e+06	0	1.35105e+06	0
1.32334e+06	0	1.33589e+06	0	1.35105e+06	0
1.70138e+06	0	1.7175e+06	0	1.73699e+06	0
1.70138e+06	0	1.7175e+06	0	1.73699e+06	0
2187399	0	2.20813e+06	0	2.23319e+06	0
2187399	0	2.20813e+06	0	2.23319e+06	0
2812263	0	2.83892e+06	0	2871135	0
2812263	0	2.83892e+06	0	2871135	0

## Sheet: f
DMPC	ompa_dmpc_pe_80_20	~20% ompa_dmpe_pc_asym
0.000598155	0.000780922	0.000767399
0.000673079	0.00057104	0.000631176
0.000412013	0.000534845	0.00067761
0.000480121
0.000438487

## Sheet: g
Urea	PE:PC_2:8_all	Urea	PE:PC_8:20_all	Urea	PE/PC_average	Urea	PE/PC_all	Urea	DMPC_average	Urea	DMPC_all
0.5	0.138414	0.5	0.128896	0.5	0.285809	0.5	0.407773	0.5	0.218351	0.5	0.171142
1	0.185935	1	0.154163	1	0.368107	1	0.378451	1	0.210744	1	0.174841
1.5	0.352607	1.5	0.230456	1.5	0.490136	1.5	0.523082	1.5	0.215807	1.5	0.298305
2	0.705024	2	0.682987	2	0.703465	2	0.732661	2	0.409909	2	0.525174
2.5	0.882633	2.5	0.85815	2.5	0.905836	2.5	0.933219	2.5	0.654195	2.5	0.789901
3	0.974217	3	0.976715	3	0.910558	3	0.904999	3	0.778022	3	0.787022
3.5	0.987946	3.5	0.975892	3.5	1	3.5	1	3.5	0.871954	3.5	0.93207
4	0.992249	4	0.984498	4	1	4	1	4	0.92573	4	0.95816
4.5	1	4.5	1			0.5	0.163845	4.5	0.947532	4.5	0.965978
5	1	5	1			1	0.357763	5	0.96089	5	0.98093
5.5	1	5.5	1			1.5	0.45719			0.5	0.22828
		0.5	0.147933			2	0.674269			1	0.189159
		1	0.217707			2.5	0.878452			1.5	0.204725
		1.5	0.474757			3	0.916116			2	0.312662
		2	0.727061			3.5	1			2.5	0.576911
		2.5	0.907116							3	0.77458
		3	0.971719							3.5	0.840359
		3.5	1							4	0.916254
		4	1							4.5	0.93349
		4.5	1							5	0.960828
		5	1
		5.5	1
