# Supplementary material for: Protein–lipid charge interactions control the folding of outer membrane proteins into asymmetric membranes
Source: Nat Chem. 2023 Sep 14;15(12):1754–64. doi: 10.1038/s41557-023-01319-6 (PMC10695831; doi:10.1038/s41557-023-01319-6)
Supplement: Supplementary file 20 — Numerical source data for Extended Data Fig. 7. [file 41557_2023_1319_MOESM20_ESM.xlsx]

## Sheet: a
wavelength	40 nM NBD-PE	80 nM NBD-PE	120 nM NBD-PE	160 nM NBD-PE	240 nM NBD-PE	320 nM NBD-PE
400	-1270.58	-1475.06	-1901.63	-1630.51	-1800.53	-1892.04
401	-1292.94	-1713.22	-2047.34	-1526.35	-1496.06	-1805.66
402	-1036.88	-1371.1	-1447.08	-1360.27	-1698.2	-1625.52
403	-1193.33	-1585.91	-2062.87	-1668.22	-1846.54	-1940.59
404	-1574	-1567.12	-1936.19	-1729.35	-2031.23	-1713.36
405	-1286.47	-1659.27	-1921.63	-1997.27	-1984.75	-2097.08
406	-1569.95	-1794.51	-2468.42	-2033.43	-2050.51	-1938.05
407	-1418.78	-1767.58	-1711.22	-1875.73	-2010.7	-2161.87
408	-1410.29	-1635.63	-2153.85	-1904.55	-1885.2	-2127.33
409	-1806.37	-1961.53	-2053.89	-2043.94	-2319.18	-2456.38
410	-1596.39	-1706.08	-2023.75	-1973.9	-2293.76	-2351.59
411	-1547.83	-1814.48	-2130.33	-2269.55	-2464.68	-2798.53
412	-1897.18	-1996.6	-2199.19	-2308.44	-2673.69	-3270.59
413	-1745.8	-2002.08	-2016.29	-2296.23	-2520.34	-3052.5
414	-1503.7	-1935.55	-1968.15	-2380.89	-3044.23	-3312.4
415	-1581.02	-2120.4	-2197.01	-2499.89	-3307.92	-3455.65
416	-1677.02	-2335.72	-2657.44	-3001.74	-3245.04	-4083.77
417	-2264.85	-2773.51	-2764.11	-3156.65	-4125.94	-4400.44
418	-2133.61	-2510.03	-2989.25	-3418.56	-4103.84	-4288.83
419	-2899.47	-2688.68	-3164.23	-3836.04	-4752.24	-5185.22
420	-2459.12	-2963.43	-3171.26	-3973.35	-4798.52	-5423.57
421	-3079.54	-3414.78	-4047.2	-5024.57	-5946.03	-6483.3
422	-3252.64	-3575.53	-4187.75	-5110.52	-6405.92	-6533.43
423	-3960.53	-4610.59	-5321.06	-6543.34	-7785.85	-7968.42
424	-4143.82	-4706.74	-5202.09	-5978.41	-7233.47	-8895.05
425	-5013.69	-5956.87	-6419.58	-7519.32	-9458.19	-10985.9
426	-6359.03	-7501.24	-7850.89	-9564.25	-11463.2	-12537.6
427	-6991.05	-7850.01	-9068.33	-10272.5	-12889.4	-14311.8
428	-8459.42	-9545.73	-9988.6	-11990	-14424.2	-16248
429	-8617.91	-9966.21	-10707.1	-12811.1	-15204.5	-16544.2
430	-8905.08	-10506.1	-11923.5	-13759.9	-16722.8	-17920.5
431	-9741.92	-11394.3	-12568.6	-14202.6	-17675.7	-19279.1
432	-8129.27	-11020.2	-12302.2	-14006.2	-17221.9	-18612.4
433	-9034.19	-11201.8	-12880.9	-14516.2	-18006.6	-20528.9
434	-8057.96	-10093.9	-12234.9	-13668	-16529.4	-19910.4
435	-7035.1	-9134.11	-10511.6	-13220	-15755.7	-18412.3
436	-6181.17	-8164.91	-10265.9	-12166.3	-16458.6	-17383.6
437	-5391.1	-7574.98	-10455.3	-12187.3	-15960.4	-18474.4
438	-5189.15	-6292.05	-8922.03	-12034.9	-15931	-18467.9
439	-4741.36	-6158.49	-8477.77	-11265.6	-15366.4	-18493.7
440	-3646.5	-5726.01	-8422.39	-10871.7	-15287.4	-18531.1
441	-3861.11	-6842.64	-9355.06	-13020.1	-16683.1	-19823.7
442	-3332.07	-5483.3	-7361.23	-12275.4	-16755.6	-19697.1
443	-3254.62	-6450.39	-8737.22	-11198.8	-17324.8	-19624.4
444	-3257.06	-5755.34	-9785.97	-11971.1	-18326.7	-21557.4
445	-3947.55	-7363.53	-9500.97	-13481.7	-18891	-22876.1
446	-4622.76	-6045.15	-9255.68	-13638	-19300.1	-23670.1
447	-4216.69	-6319.79	-10092.2	-13937.7	-19305.8	-23208.2
448	-3618.87	-6162.22	-9442.08	-14354.6	-19874	-23527.8
449	-3330.29	-6342.46	-10167.6	-14551.6	-20361.4	-24595.2
450	-3399.33	-6653.93	-10148.9	-14594.4	-20600.7	-24794.1
451	-2798.18	-6499.35	-10061.6	-14856.6	-19916.3	-24707.3
452	-3557.53	-7185.92	-10783.1	-16697.5	-21597.1	-26569.1
453	-2448.47	-6540.01	-10831.9	-14591.5	-21414.2	-26497.7
454	-3859.45	-7418.4	-11377.1	-16586.4	-22562.2	-27965.2
455	-3402.01	-7088.29	-11886.7	-16308.3	-23641.9	-27733.7
456	-4804.04	-8505.31	-12324	-16557.8	-24118.9	-29567.4
457	-3389.27	-7148.67	-11741.4	-16095.1	-22732.1	-29012.7
458	-3336.22	-7039.79	-11774.1	-17230.5	-23569.7	-28589.6
459	-2934.06	-7680.06	-11559.8	-16830.6	-24029.1	-28885.8
460	-4675.47	-8893.76	-13490.8	-18528.3	-24925.2	-30278.5
461	-3036.68	-7649.75	-9945.92	-16153.7	-23913.8	-28293.1
462	-3722.53	-8547.03	-12232.3	-17578.6	-24413.7	-30521.5
463	-5373.39	-8721.74	-12818.3	-18303.7	-25840.5	-31498.9
464	-3592.28	-8793.44	-13739.1	-18574.9	-25913.4	-30330.9
465	-4644.67	-8597.79	-13340.5	-17988.6	-24577.5	-29942.7
466	-3519.61	-8509.84	-12279.6	-17698.5	-24373.7	-29776.6
467	-3724.12	-7353.75	-12444.7	-18176.8	-23728.3	-29148.7
468	-4097.45	-7468.4	-13201.1	-17640.5	-25156.8	-30187.1
469	-3709.37	-7700.83	-11948.2	-16823	-23924.6	-29190.7
470	-3631.19	-8011.23	-12725.6	-18261	-23601.8	-29723.9
471	-4955.79	-9100.27	-13912.4	-18157.3	-25341.4	-30964.1
472	-4535.09	-7880.94	-13129.4	-16847.2	-23420.4	-28694.2
473	-4241.42	-8556.29	-13548.3	-17844.3	-24209.8	-28781.4
474	-3401.57	-8237.24	-12693.7	-17859.8	-23390.6	-28348
475	-4329.51	-7790.62	-13129.8	-17492.5	-23845.5	-29123.7
476	-3293.17	-8215.96	-12427.6	-16080.1	-23283.6	-27996.5
477	-2471.4	-6274.61	-10746.8	-15723.3	-22145.4	-26759.3
478	-3445.57	-7283.21	-12627	-16564.7	-22160.1	-27016.2
479	-3384.05	-8051.15	-12509.7	-17350.6	-22626	-26927
480	-3488.71	-7401.77	-10921.9	-15585	-23003.8	-26125
481	-2933.98	-7255.81	-11738.4	-15319.4	-20989.6	-25284.6
482	-3465.57	-7041.07	-11715.8	-16317.6	-20611.4	-23994.2
483	-2777.22	-6934.55	-10965.9	-15214.2	-20037.1	-24221.5
484	-3873.48	-6911.32	-10515.4	-15597	-20024.6	-25277.1
485	-2772.26	-6194.31	-9002.57	-14815.8	-19259.7	-23253
486	-1991.03	-5955.91	-9676.6	-13067	-18185.8	-22402.7
487	-1890.31	-5932.34	-9929.38	-13518	-18047.4	-21738.7
488	-1966.77	-4740.55	-8418.84	-12163.4	-16221	-19900.3
489	-1601.07	-5802.06	-8496.96	-13370.3	-17277	-20457.3
490	-3239.66	-5670.95	-10178.7	-12859.9	-16913.9	-20486.3
491	-2735.79	-5450.89	-7880.83	-11353.7	-15246.5	-19395.3
492	-1620.14	-4044.52	-7401.94	-9931.05	-13816.3	-18471.1
493	-1838.4	-3975.31	-6706.7	-10579.7	-13378.3	-17113.2
494	-2094.5	-4140.64	-6914.5	-10072.3	-12677.1	-15539.8
495	-1301.54	-3170.7	-4963.95	-8186.61	-11161.3	-13364
496	-1200.89	-2747.4	-5506.58	-7293.01	-9812.9	-12093
497	-1328.94	-3412.51	-5339.38	-7756.86	-9982.13	-13505.8
498	-1739.51	-3962.24	-4969.71	-7455.75	-8929.43	-11633.2
499	-1998.7	-2875.44	-4857.31	-6602.3	-8261.26	-10626.2
500	-1523.66	-2085.43	-4306.95	-5157.55	-6742.11	-8486.34
501	-1479.04	-3320.85	-3973.1	-5599.89	-5609.53	-8802.62
502	-1596.33	-2578.95	-3063.24	-3803.01	-4886.57	-6354.38
503	206.085	-397.391	-207.95	-1550.56	-2816.82	-3720.38
504	-886.213	-1792.51	-1830.33	-3504.56	-3497.21	-4569.16
505	-1607.6	-2018.2	-523.859	-1893.83	-1656.88	-3186.46
506	171.281	-462.727	-162.732	-384.387	-442.741	-1301.29
507	-73.5487	-461.549	-6.8123	-594.374	-2.7129	-523.838
508	211.885	128.93	619.926	-332.225	1674.6	1359.76
509	-248.397	152.582	1783.19	1505.97	1906.24	3285.9
510	-225.772	368.025	1487.83	1153.91	1512.87	2957.89
511	790.097	1351.52	2504.96	2460.19	4124.7	4457.55
512	327.837	939.357	2772.91	3079.76	4803.75	4823.69
513	401.023	1471.02	2417.18	3109.5	5972.03	6663.37
514	597.628	1690.52	3262.09	3690.99	5423.03	8235.61
515	947.733	1327.82	3769.06	3978.96	6985.32	8473.81
516	738.418	2496.75	4807.76	4365.63	9282.01	10437.1
517	1958.05	3424.7	5937.81	5929.73	9737.17	11438
518	825.583	2292.94	4947.18	4986.19	8844.06	10897
519	984.352	2091.61	4924.36	5517.96	9256.23	11144
520	1176.52	1851.3	5173.55	6111.39	8764	12095.9
521	1599.99	3584.49	5390.84	7232.6	11015.2	13160.5
522	785.893	2086.5	5667.94	6535.99	10726.1	12420.9
523	719.207	2332.72	6684.79	6581.16	11912.8	14143.5
524	1014.57	2219.71	6198.88	6808.82	11378.5	14723.5
525	336.662	1544.1	5945.36	7184.34	11850.9	14520.1
526	1606.45	3092.29	6867.13	8558.43	12388.6	15223.7
527	953.532	2398.78	5749.31	7239.81	12668.2	16367.9
528	1102.8	2543.7	6899.27	7497.11	12770.8	15548.3
529	406.013	2561.35	5958.76	7711.23	11684.2	15787
530	1149.77	3002.19	6440.5	8219.74	12798.1	16790.1
531	855.406	3146.77	7062.75	8662.02	13699.2	15124.6
532	995.188	2960.54	7305.84	8912.28	12960.3	16366.1
533	1003.55	2225.97	6677.76	8492.03	13305.2	16552.6
534	1534.31	2714.17	7542.63	9512.81	14364.2	17277.1
535	974.839	3021.29	6544.62	8432.3	13248.6	16351.2
536	1639.02	3121.48	7688.72	9550.1	13630.3	16914.6
537	1408.99	2657.66	6454.34	8800.2	13482.4	16911.4
538	2122.87	3304.3	8263.61	9844.51	14241.1	16804.5
539	1862.32	3603.26	8239.16	9683.48	14569.5	16336.8
540	1529.67	3253.62	7588.62	9336.19	13474.7	16699.1
541	2021.21	4027.12	7645.13	9137.17	13807.8	16761.6
542	1835.26	4003.73	8374.73	9555.65	13474.5	16799.4
543	1915.98	3596.55	7718.76	9521.65	13666.8	17583.7
544	1728.27	3138.72	7238.21	10022.3	12561.7	17200.2
545	1713.36	4041.83	7245.91	8316.86	12956.9	15753.6
546	1423.36	3152.85	7271.47	8095.33	13481.9	15137.5
547	1425.97	3522.25	7430.05	8828.13	13003.3	15018.8
548	1703.67	2560.65	7027.38	8483.46	12755.8	15818.6
549	1442.42	3277.74	6743.94	8340.06	12426.1	16374.6
550	1629.55	3218.79	6667.77	8078.34	12800.5	15209.4
551	1301.19	3207.51	6576.24	8184.24	11213.3	15619.9
552	1273.73	2583.03	6614.74	8194.59	12454.5	13682.8
553	1264.16	2948.9	6333.07	8032.93	11745.2	13995.7
554	1361.88	3080.35	6365.12	7673.14	11539.8	13864.7
555	1273.3	2769.15	5663.49	7511.02	11335.6	13875
556	998.123	2789.56	6367.21	7795.18	10407	13949.8
557	1098.9	2778.95	5993.96	7048	10193	12973
558	1132.66	2393.49	5591.03	6303.39	10187	13138.1
559	997.643	2658.01	5762.33	6508.36	10017.1	13179.2
560	1263.32	2505.9	5335.86	6760.44	10184.7	12108.8
561	1241.42	2658.38	5440.61	6082.88	9388.29	11212.6
562	862.423	2404.47	5337.29	5748.78	9622.59	11312.7
563	1206.68	2363.72	5768.26	6543.24	9350.6	11133
564	1434.02	2326.51	5250.42	6404.57	8402.56	11223.4
565	1021.24	2271.56	4409.98	5918.19	8701.91	10621.4
566	887.73	2387.45	4822.12	5658.86	8030.57	10797.5
567	782.164	1653.87	4336.05	5213.11	8517.67	9415.13
568	1005.65	2243.75	4763.87	5497.35	7480.12	8742.09
569	951.279	1942.35	3747.3	5238.23	8367.24	8522.21
570	756.078	2007.16	4554.48	4760.6	7722.91	8855.02
571	961.54	1899.12	4117.58	4657.52	7543.94	8979.24
572	733.618	1843.65	4118.06	4973.78	7121.53	8470.77
573	853.957	1398.41	3521.85	4787.06	7151.68	8921.48
574	846.972	2035.1	3668.14	4549.11	6200.54	7760.95
575	561.086	1515.38	3845.37	4343.15	6424.72	8298.38
576	619.744	1524.81	3623.63	3968.18	6438.65	7801.82
577	353.661	1436.58	3144.03	3849.54	5400.9	7114.65
578	543.355	1576.51	2873.4	3495.11	5669.18	7284.43
579	511.016	1521.84	3303.67	3645.03	4957.89	6857.88
580	530.876	1304.46	2960.73	3964.49	5188.99	6384.58
581	502.034	1356.14	2642.62	3269.01	4962.3	6805.46
582	403.732	1517.6	2778.6	3651.79	5229.5	5839.67
583	95.2674	1194.92	2027.77	2962.2	4463.69	5690.43
584	268.813	1242.76	2500.19	3000.26	4426.98	5514.04
585	495.904	982.048	2254.61	3141.68	4653.48	5344.54
586	335.835	994.187	2053.96	2723.47	4494.71	4829.49
587	399.282	1116.48	2114.38	2576.47	4008.16	4903.84
588	409.135	841.424	2146.09	2944.47	3842.63	4727.21
589	346.07	836.918	2054.79	2305.26	3722.9	4456.01
590	633.429	1271.31	2155.26	2722.81	3881.34	4724.45
591	423.771	1131.49	1904.45	2122.62	3546.34	3997.16
592	382.637	898.158	2141.53	1899.79	3025.28	3835.12
593	-98.5991	451.138	1724.14	2084.82	3467.93	3919.69
594	52.4842	557.417	1422.77	1630	2776.11	3317.47
595	169.224	494.367	1391.88	1952.59	3028.57	3238.74
596	-89.0834	648.396	937.661	1464.07	2441.74	2788.1
597	-97.3434	395.476	1270.03	1728.16	2531.05	2794.64
598	207.742	413.459	762.468	1474.8	2467.87	2812.17
599	141.51	692.956	1194.73	1389.19	2453.15	2743.58
600	92.4698	530.364	1159.52	1332.69	2313.35	2793.04
