# Supplementary material for: Protein–lipid charge interactions control the folding of outer membrane proteins into asymmetric membranes
Source: Nat Chem. 2023 Sep 14;15(12):1754–64. doi: 10.1038/s41557-023-01319-6 (PMC10695831; doi:10.1038/s41557-023-01319-6)
Supplement: Supplementary file 21 — Numerical source data for Extended Data Fig. 8. [file 41557_2023_1319_MOESM21_ESM.csv]

conservation
R81	0.999636363636364
K85	0.988363636363636
K94	0.998181818181818
R124	0.998181818181818
K128	0.826181818181818
K134	0.748
R177	0.997818181818182
D41	0.994545454545455
E53	0.885090909090909
E89	0.620363636363636
D126	0.997818181818182
D137	0.997090909090909
D170	0.993818181818182
D179	0.992727272727273
