# Supplementary material for: Protein–lipid charge interactions control the folding of outer membrane proteins into asymmetric membranes
Source: Nat Chem. 2023 Sep 14;15(12):1754–64. doi: 10.1038/s41557-023-01319-6 (PMC10695831; doi:10.1038/s41557-023-01319-6)
Supplement: Supplementary file 22 — Numerical source data for Extended Data Fig. 9. [file 41557_2023_1319_MOESM22_ESM.xlsx]

## Sheet: rates
All raw kinetic traces in: kinetics/ompa_kinetics_symmetric.csv
WT normalised fitted Kobs:
DMPG:DMPC 10:90
wt	0.786533	1.23098	0.982488
nn	0.853817	0.506206	0.739951	0.695994
nc	0.704067	0.557314	0.657455	0.689697
npos	0	0	0
m3	0	0	0
DMPG:DMPC 90:10
wt	1.07844	1.09897	0.822589
nn	0.487074	0.453438	0.462373
nc	1.84875	2.13236	2.60682
npos	0.0432083	0.0471892	0.0128643
m3	0	0	0

## Sheet: urea_folding
Raw gels in: gels/urea_folding_gels/mutant-ompa
densitometry data:
DMPG:DMPC 90:10
Urea	NN	Urea	NC	Urea	NP	Urea	M3	Urea	WT
2.5	0.115916	1.5	0.0585031	0.5	0.0692024	0.5	0.363284	1.5	0.0661278
3	0.0255953	2	0.0660341	1	0.129132	1	0.484383	2	0.174166
3.5	0.017031	2.5	0.16007	1.5	0.237046	1.5	0.698328	2.5	0.323997
4	0	3	0.317416	2	0.495257	2	0.907873	3	0.435962
4.5	0.0277834	3.5	0.347252	2.5	0.552069	2.5	0.889128	3.5	0.655811
5	0.081271	4	0.501729	3	0.736827	3	0.966431	4	0.942637
5.5	0.179557	4.5	0.734579	3.5	0.87872	3.5	1	4.5	1
6	0.459097	5	0.738	4	0.981748	4	1	5	1
6.5	0.628699	5.5	0.817015	4.5	1	4.5	1	5.5	1
7	0.674921	6	0.951593	5	1	5	1	6	1
7.5	0.729026	6.5	0.94621	5.5	1	5.5	1	6.5	1
DMPG:DMPC 10:90
Urea	NN	Urea	NC	Urea	NP	Urea	M3	Urea	WT
0.5	0.268787	0.5	0.218633	0.5	0.871798	0.5	0.944514	0.5	0.565114
1	0.169645	1	0.262621	1	0.908882	1	1	1	0.704581
1.5	0.239755	1.5	0.269126	1.5	0.960735	1.5	1	1.5	0.91479
2	0.27862	2	0.406213	2	0.962137	2	1	2	1
2.5	0.715842	2.5	0.522659	2.5	1	2.5	1	2.5	1
3	0.865198	3	0.680074	3	1	3	1	3	1
3.5	0.887766	3.5	0.820459	3.5	1	3.5	1	3.5	1
4	0.93275	4	0.933287	4	1	4	1	4	1
4.5	0.95702	4.5	0.972168	4.5	1	4.5	1	4.5	1
5	1	5	1	5	1	5	1	5	1
5.5	1	5.5	1	5.5	1	5.5	1	5.5	1
