# Supplementary material for: Protein–lipid charge interactions control the folding of outer membrane proteins into asymmetric membranes
Source: Nat Chem. 2023 Sep 14;15(12):1754–64. doi: 10.1038/s41557-023-01319-6 (PMC10695831; doi:10.1038/s41557-023-01319-6)
Supplement: Supplementary file 23 — Numerical source data for Extended Data Fig. 10. [file 41557_2023_1319_MOESM23_ESM.xlsx]

## Sheet: ed10a
AF2
	log2 (relative enrichment), smoothed as a 2-point moving average
Distance from membrane surface (A)	positive
2	-0.541475
3	-0.1537
4	-0.26375
5	-0.120148
6	0.229969
7	0.405685
8	0.433323
9	0.305036
10	0.167579
11	0.272205
12	0.384886
13	0.223437
14	0.169648
15	0.0422654
16	-0.268034
17	-0.0207037
18	-0.061129
19	-0.308107
20	-0.26865

## Sheet: ed10b
OmpDB
	log2 (relative enrichment), smoothed as a 2-point moving average
Residues from membrane centre	positive
0.75	-0.805394
1.25	-0.774958
1.75	-0.518931
2.25	-0.50921
2.75	-1.27066
3.25	-1.31475
3.75	-0.625082
4.25	-0.297237
4.75	0.375606
5.25	0.673037
5.75	0.467833
6.25	0.493441
6.75	0.849229
7.25	0.819288
7.75	0.306006
8.25	0.297855
8.75	0.293404
9.25	0.229561
9.75	0.166475
10.25	0.0680333
10.75	0.0877449
11.25	-0.027243
11.75	-0.181976
12.25	-0.273303

## Sheet: ed10c-d
	ompa				bama
	residue number	Z-height			residue number	Z-height
positives	94	6.947		positives	814	6.31
	81	7.182			528	5.524
	128	17.684			819	8.008
	85	3.881			568	16.003
	124	7.336			788	2.424
	177	8.053			665	9.672
	134	17.723			722	20.259
					587	10.034
					813	3.904
negatives	137	12.205			718	31.583
	53	9.235			554	2.834
	170	14.436			692	12.848
	89	11.147
	179	3.16		negatives	715	29.983
	126	12.218			590	1.57
	41	11.181			719	29.035
					710	21.495
					771	16.411
					589	4.148
					485	2.113
					660	2.969
					706	24.061
					514	2.965
					518	10.15
					704	26.507
					724	14.405
					583	20.912
					575	17.408
					816	12.677
					671	2.494
					626	6.431
					519	7.198
					666	8.544
					780	14.103
					581	24.521
					521	7.64
					628	4.001
					708	21.281
					821	2.739
					783	8.776
					818	8.911
					767	8.11
					725	12.4
					524	13.239
